# Supplementary material for: DNA Hypomethylation Affects Cancer-Related Biological Functions and Genes Relevant in Neuroblastoma Pathogenesis
Source: PLoS One. 2012 Nov 7;7(11):e48401. doi: 10.1371/journal.pone.0048401 (PMC3492354; doi:10.1371/journal.pone.0048401)
Supplement: Table S1 — A: Clinical and biological data of samples. Table S1B: Primer information. (XLSX) [file pone.0048401.s003.xlsx]

## Sheet: Table S1A
TABLE S1A
Clinical and biological data of samples included in the study.
Sample Set	Sample ID	Sample type	Gender	INSS classification	MYCN Status	Age (months)
Methylation array sample set	NT1	tumoral tissue	male	GN	non amplified	27
Methylation array sample set	NT2	tumoral tissue	male	stage 1	non amplified	6
Methylation array sample set	NT3	tumoral tissue	male	stage 4	non amplified	120
Methylation array sample set	NT4	tumoral tissue	male	stage 3	non amplified	9
Methylation array sample set	NT5	tumoral tissue	female	stage 4	non amplified	72
Methylation array sample set	NT6	tumoral tissue	male	stage 4s	non amplified	0
Methylation array sample set	NT7	tumoral tissue	female	stage 4s	non amplified	3
Methylation array sample set	NT8	tumoral tissue	female	stage 4	non amplified	72
Methylation array and BPS	NT9	tumoral tissue	male	stage 1	non amplified	6
Methylation array sample set	NT10	tumoral tissue	male	stage 3	non amplified	1
Methylation array sample set	NT11	tumoral tissue	male	stage 3	amplified	24
Methylation array sample set	NT12	tumoral tissue	male	stage 1	non amplified	13
Methylation array sample set	NT13	tumoral tissue	female	stage 3	non amplified	18
Methylation array and BPS	NT14	tumoral tissue	female	stage 4	amplified	48
Methylation array sample set	NT15	tumoral tissue	male	stage 1	amplified	24
Methylation array sample set	NT16	tumoral tissue	female	stage 4	non amplified	60
Methylation array sample set	NT17	tumoral tissue	female	stage 4s	non amplified	6
Methylation array sample set	NT18	tumoral tissue	female	stage 4	non amplified	22
Methylation array sample set	NT19	tumoral tissue	male	stage 3	non amplified	15
Methylation array sample set	NT20	tumoral tissue	female	stage 3	non amplified	12
Methylation array sample set	NT21	tumoral tissue	male	GN	non amplified	11
Methylation array sample set	NT22	tumoral tissue	male	stage 4	non amplified	72
Methylation array sample set	NT23	tumoral tissue	female	GNB	non amplified	72
Methylation array sample set	NT24	tumoral tissue	female	stage 3	amplified	30
Methylation array sample set	NT25	tumoral tissue	female	stage 4s	non amplified	1
Independent sample set	NT1	tumoral tissue	female	stage 1	non amplified	0
Independent sample set	NT2	tumoral tissue	male	stage 1	non amplified	4
Independent sample set	NT3	tumoral tissue	male	stage 3	non amplified	1
Independent sample set	NT4	tumoral tissue	female	stage 3	non amplified	48
Independent sample set	NT5	tumoral tissue	male	stage 4	non amplified	25
Independent sample set	NT6	tumoral tissue	male	stage 4	amplified	24
Independent sample set	NT7	tumoral tissue	female	stage 4	amplified	19
Independent sample set	NT8	tumoral tissue	female	stage 4	amplified	24
Independent sample set	NT9	tumoral tissue	female	stage 3	non amplified	216
Independent sample set	NT10	tumoral tissue	male	stage 4	non amplified	24
Independent sample set	NT11	tumoral tissue	male	stage 4s	non amplified	2
Independent sample set	NT12	tumoral tissue	female	stage 4s	non amplified	5
Independent sample set	NT13	tumoral tissue	male	GN	non amplified	96
Independent sample set	NT14	tumoral tissue	female	GN	non amplified	24
Methylation array and BPS	Fetal brain	normal tissue	male
Methylation array and BPS	Adrenal gland	normal tissue	male

## Sheet: Table S1 B
TABLE S1B
Primers
Sequence and information of primers used in mRNA expression, copy number variation and bisulfite pyrosequencing analyses.
qRT-PCR
Gene	NCBI Ref.	Forward Primer 5' to 3'	Reverse Primer 5' to 3'
EMP1	NM_001423.1	TGCCCTCAAGACAGTGCAGGC	ACACCAGTGTGGTGGCCCCT
GNG12	NM_018841.3	CGAAGGCATCAGCGGACCTCA	TGCGTTGTTGGGAAGAGGCGA
EPSTI1	NM_001002264.1	TCGCCAGACAGAAGTGCCTGTCA	GCTTCTGGCCCAGCTGTGATCC
TBP	NM_003194.4	TGCACAGGAGCCAAGAGTGAA	CACATCACAGCTCCCCACCA
CCND1	NM_053056.2	CCGAGAAGCTGTGCATCTACAC	AGGTTCCACTTGAGCTTGTTCAC	FAM-AGGAGCAGCTCCATTTGCAGCAGCTC-TAM
ABL	NM_005157.4	TGGAGATAACACTCTAAGCATAACTAAAGGT	GATGTAGTTGCTTGGGACGACCCA	FAM-CCATTTTTGGTTTGGGCTTCACACCAT-TAM
q-PCR
Gene	NCBI Ref.	Forward Primer 5' to 3'	Reverse Primer 5' to 3'	TaqMan Probe 5' to 3'
CCND1	NM_053056.2	TGGGTCTGTGCATTTCTGGTT	GCTGGAAACATGCCGGTTAC	FAM-CGGCGCTTCCCAGCACCCAAC-TAM
BCMA	NM_001192.2	CGACTTGACCATTGCTTTCC	AAGCAGCTGGCAGGCTCTT	TET-CAACCATCTTGTCACCACGAAAACGAA-TAM
SDC4	NM_002999.3	CAGGGTCTGGGAGCCAAGT	GCACAGTGCTGGACATTGACA	FAM-CCCACCGAACCCAAGAAACTAGAGGAGAAT-TAM
BPS
Gene	NCBI Ref.	Forward Primer 5' to 3'	Reverse Primer 5' to 3'	Seq Primer 5' to 3'
EMP1	NM_001423.1	TTAGTATATTAGTAGAGGAAATTTATAATT (bio)	AACCAAAAATTTCAAAAACTTAATTCT	ACAAATACTAACAACAACC
GNG12	NM_018841.3	ATTTTTAGATTTAGGGGTTTTGGATTAT (bio)	TCCAAAATTTAATAAAACCATCAAACTACC	ACTACCCCAAAAAATAATATATCA
EPSTI1	NM_001002264.1	GGGTTTTTAGGGGTTGTTTTTAAATT	CCTCTACACTTTAAAATCCCATCTT (bio)	GGGAGGGAGGTAGGG
CCND1	NM_053056.2	TGGGGTTTTGTTTTGGTAGG	ACTTATACCCTTACCCCATCAC (bio)	TTTGTTTTGGTAGGGTT
