# Supplementary material for: DNA Hypomethylation Affects Cancer-Related Biological Functions and Genes Relevant in Neuroblastoma Pathogenesis
Source: PLoS One. 2012 Nov 7;7(11):e48401. doi: 10.1371/journal.pone.0048401 (PMC3492354; doi:10.1371/journal.pone.0048401)
Supplement: Table S2 — A: Methylation status of the CpG dinucleotide analyzed to identify NB-specific genes. Table S2B: NB-specific ranked genes. Table S2C: Differentially methylated genes in NB subgroups. (XLSX) [file pone.0048401.s004.xlsx]

## Sheet: Table S2A
TABLE S2A
Methylation status classification of CpG dinucleotides analyzed
TargetID: identification number of CpG sites on Infinium HumanMethylation27 BeadChip.
Methyl status classification: UM= unmethylated in NB and reference sample, M= methylated in NB and reference sample, UC= unclassifiable methylated status in reference sample, HyperM= Hypermethylated in NB samples and HypoM= Hypomethylated in NB samples.
Analyzed samples: NB= neuroblastoma, AG= adrenal gland, FB= fetal brain, GN= ganglioneuroma, GNB= ganglioneuroblastoma
TargetID	Gene	NB-specific	NB vs AG	NB vs FB	NB vs GN/GNB	CHR	NCBI Ref. Seq.
cg00000292	ATP2A1	UC	UC	UC	UC	16	NM_173201.2
cg00002426	SLMAP	UM	UM	UM	UC	3	NM_007159.2
cg00003994	MEOX2	UM	UM	UM	UM	7	NM_005924.3
cg00005847	HOXD3	UC	UC	HyperM	UC	2	NM_006898.4
cg00006414	ZNF398	UM	UM	UM	UM	7	NM_020781.2
cg00007981	PANX1	UM	UM	UM	UM	11	NM_015368.3
cg00008493	COX8C	M	M	M	M	14	NM_182971.1
cg00008713	IMPA2	UM	UM	UM	UM	18	NM_014214.1
cg00009407	TTC8	UM	UM	UM	UM	14	NM_198309.2
cg00010193	FLJ35816	UC	M	UC	UC	4	NM_207489.1
cg00012199	RNASE4	UM	UM	UM	UM	14	NM_194430.1
cg00012386	C1orf142	UM	UM	UM	UM	1	NM_053052.2
cg00012792	TXNDC5	UM	UM	UM	UM	6	NM_030810.2
cg00014085	RetSat	UM	UM	UM	UM	2	NM_017750.2
cg00014837	ACRBP	M	M	M	M	12	NM_032489.2
cg00015770	GPR103	UM	UM	UM	UM	4	NM_198179.1
cg00016968	RHOC	UC	UC	UC	UC	1	NM_175744.3
cg00019495	HOP	UC	UC	UM	UC	4	NM_032495.4
cg00020533	TULP1	M	M	M	M	6	NM_003322.2
cg00021527	TAF15	UM	UM	UM	UM	17	NM_003487.2
cg00022606	TBC1D20	UM	UM	UM	UM	20	NM_144628.1
cg00022866	FLJ37970	UC	UC	UC	UC	11	NM_032251.3
cg00024396	ELOVL5	UM	UM	UM	UM	6	NM_021814.3
cg00024812	CPSF3	UM	UM	UM	UM	2	NM_016207.2
cg00025138	MAP3K9	UM	UM	UM	UM	14	NM_033141.2
cg00025991	DIP2C	UC	UC	UC	UC	10	NM_014974.1
cg00027083	EPB41L3	UM	UM	UM	UM	18	NM_012307.2
cg00027674	RAB38	UM	UM	UM	UC	11	NM_022337.1
cg00030047	C1orf188	UM	UM	UM	UM	1	NM_173795.2
cg00031162	TNFSF12-TNFSF13	UC	UC	UC	UC	17	NM_172089.2
cg00032227	NAT9	UM	UM	UM	UM	17	NM_015654.3
cg00033516	KLF3	UM	UM	UM	UM	4	NM_016531.3
cg00033773	MORG1	M	M	M	M	19	NM_032332.2
cg00034039	C9orf85	UM	UM	UM	UM	9	NM_182505.3
cg00035623	UBE2S	UM	UM	UM	UM	19	NM_014501.1
cg00037763	SETBP1	M	M	M	M	18	NM_015559.1
cg00037940	PIK3CB	M	M	M	M	3	NM_006219.1
cg00040861	LSM7	UM	UM	UM	UM	19	NM_016199.1
cg00040873	NDUFB10	UM	UM	UM	UM	16	NM_004548.1
cg00041575	TSPAN32	UC	UC	UC	UC	11	NM_139022.2
cg00042156	MGC16291	UC	UC	UC	UC	10	NM_032770.3
cg00043004	NOXO1	UM	UM	UM	UM	16	NM_144603.2
cg00043080	PLD3	M	M	M	M	19	NM_012268.1
cg00044245	EPHA7	UM	UM	UM	UM	6	NM_004440.2
cg00047050	CUL5	UM	UM	UM	UM	11	NM_003478.3
cg00047469	C9orf43	UM	UM	UM	UM	9	NM_152786.1
cg00049986	C14orf10	UM	UM	UM	UM	14	NM_017917.2
cg00050312	PRKCA	UM	UM	UM	UM	17	NM_002737.2
cg00051623	CASP1	M	M	M	UC	11	NM_033294.2
cg00051979	C10orf4	UM	UM	UM	UM	10	NM_203440.2
cg00053292	CCDC44	UM	UM	UM	UM	17	NM_016360.2
cg00053647	C7orf28B	UM	UM	UM	UM	7	NM_198097.1
cg00054706	C1D	UM	UM	UM	UM	2	NM_006333.2
cg00055233	RLN1	UC	UC	UC	UC	9	NM_006911.2
cg00056767	FLJ38725	UM	UM	UM	UM	13	NM_153218.1
cg00057593	GML	UC	UC	UC	UC	8	NM_002066.1
cg00058938	TTC9B	UC	UC	UC	UC	19	NM_152479.3
cg00059225	GLRA1	UM	UM	UM	UM	5	NM_000171.1
cg00059424	PES1	UM	UM	UM	UM	22	NM_014303.2
cg00059740	MGC5242	UM	UM	UM	UC	7	NM_024033.1
cg00059930	RB1	UC	M	UC	M	13	NT_024524.13
cg00060762	LEO1	UM	UM	UM	UM	15	NM_138792.2
cg00061059	GPSN2	UM	UM	UM	UM	19	NM_138501.4
cg00062776	TULP2	M	M	M	M	19	NM_003323.1
cg00063144	KRTHA1	M	M	M	M	17	NM_002277.2
cg00065385	ACTL7A	M	M	M	M	9	NM_006687.2
cg00065408	CACNB3	UM	UM	UM	UM	12	NM_000725.2
cg00066153	ACRV1	M	M	M	M	11	NM_020069.3
cg00066816	IL12B	UM	UM	UM	UM	5	NM_002187.2
cg00067471	ATP5D	UM	UM	UM	UM	19	NM_001687.4
cg00069261	CDR2	UM	UM	UM	UM	16	NM_001802.1
cg00071250	FASLG	UC	UC	HypoM	UC	1	NM_000639.1
cg00071998	MSH5	UM	UM	UM	UM	6	NM_002441.2
cg00072216	MXD4	UM	UM	UM	UM	4	NM_006454.2
cg00073650	HSPC176	UC	UC	M	UC	16	NM_016209.1
cg00075967	STRA6	UC	HypoM	UC	UC	15	NM_022369.2
cg00076645	DC-UbP	UM	UM	UM	UM	5	NM_152277.1
cg00077457	ZNF326	M	M	M	UC	1	NM_181781.2
cg00078194	MDK	UM	UM	UM	UM	11	NM_001012334.1
cg00079056	SPINK4	UC	UC	UC	HypoM	9	NM_014471.1
cg00079563	ARFGAP3	UM	UM	UM	UM	22	NM_014570.3
cg00080012	EED	UM	UM	UM	UM	11	NM_003797.2
cg00081935	TSPAN9	UM	UM	UM	UM	12	NM_006675.3
cg00081975	ABCC3	UM	UM	UM	UM	17	NM_003786.2
cg00083720	DSTN	UM	UM	UM	UM	20	NM_006870.3
cg00083937	MAPK8IP2	UC	UC	UM	UC	22	NM_012324.2
cg00084687	GATAD1	UM	UM	UM	UM	7	NM_021167.2
cg00089071	PCGF2	UM	UM	UM	UM	17	NM_007144.2
cg00090147	GATA4	UM	UM	UM	UM	8	NT_077531.3
cg00091693	KRT20	UC	UC	UC	UC	17	NM_019010.1
cg00093177	FLJ43826	M	M	M	HypoM	17	NM_198502.1
cg00094319	PABPC3	UC	UC	M	UC	13	NM_030979.2
cg00094851	KIF3C	UM	UM	UM	UM	2	NM_002254.5
cg00095526	CACNA1S	UC	UC	UC	UC	1	NM_000069.1
cg00095674	PLEKHO1	UM	UM	UM	UM	1	NM_016274.3
cg00096922	DLX5	UM	UM	UM	UM	7	NM_005221.4
cg00097536	ZFP36L2	UM	UM	UM	UM	2	NM_006887.3
cg00098162	ANKRD22	UC	UC	UC	UC	10	NM_144590.1
cg00098239	NTE	UM	UM	UM	UM	19	NM_006702.2
cg00099550	HNRPF	UM	UM	UM	UM	10	NM_004966.2
cg00101227	MPZ	UC	UC	HypoM	UC	1	NM_000530.3
cg00103783	MPDU1	UM	UM	UM	UM	17	NM_004870.1
cg00105253	NUDT14	UM	UM	UM	UM	14	NM_177533.2
cg00105470	C1orf35	UM	UM	UM	UM	1	NM_024319.2
cg00107187	FLJ42486	UM	UM	UM	UM	14	NM_207379.1
cg00107488	TXNRD2	UM	UM	UM	UM	22	NM_145747.1
cg00107632	PGM2	UM	UM	UM	UM	4	NM_018290.2
cg00108454	C1QA	UC	UC	UC	UC	1	NM_015991.1
cg00109274	DGKH	UM	UM	UM	UM	13	NM_152910.3
cg00112517	PPP1R1B	UM	UM	UM	UM	17	NM_032192.2
cg00113951	CABP1	UM	UM	UM	UC	12	NM_031205.2
cg00115714	AMD1	UM	UM	UM	UC	6	NM_001634.4
cg00116234	ADAMTSL1	UM	UM	UM	UM	9	NM_052866.2
cg00116838	FLJ40125	UM	UM	UM	UM	19	NM_178494.2
cg00117172	RUNX3	UM	UM	UM	UM	1	NT_004610.18
cg00119079	LAMP3	UM	UM	UM	UM	3	NM_014398.2
cg00121158	JMJD2C	UM	UM	UM	UM	9	NM_015061.1
cg00121640	ASTN2	UM	UM	UM	UM	9	NM_198188.1
cg00123035	RFX5	UM	UM	UM	UM	1	NM_000449.3
cg00126034	WNT3	UM	UM	UM	UM	17	NM_030753.3
cg00128560	TIGD7	M	M	M	M	16	NM_033208.2
cg00128654	C14orf102	UM	UM	UM	UM	14	NM_199043.1
cg00128766	KIAA0494	UM	UM	UM	UC	1	NM_014774.1
cg00128877	MKNK1	UM	UM	UM	UM	1	NM_003684.3
cg00129774	CDK2	UM	UM	UM	UM	12	NT_029419.11
cg00131121	POLR2J	UM	UM	UM	UM	7	NM_006234.4
cg00131557	DNAJC15	M	M	M	M	13	NM_013238.2
cg00133909	CD276	UM	UM	UM	UM	15	NM_025240.2
cg00134539	UBASH3A	UC	HypoM	HypoM	UC	21	NM_018961.2
cg00134787	MYH1	UC	UC	HypoM	HypoM	17	NM_005963.2
cg00135056	C3orf37	UM	UM	UM	UM	3	NM_020187.2
cg00136105	GNPTAB	UM	UM	UM	UM	12	NM_024312.3
cg00136477	C1QC	M	M	M	M	1	NM_172369.2
cg00136736	C22orf19	UM	UM	UM	UM	22	NM_003678.4
cg00138126	TMEPAI	UC	M	UC	UC	20	NM_020182.3
cg00141162	HCLS1	UC	UC	M	UC	3	NM_005335.3
cg00143376	NMUR1	UC	UC	UC	UC	2	NM_006056.2
cg00143998	HIST3H2BB	UM	UM	UM	UM	1	NM_175055.2
cg00145118	GNPDA1	UC	UM	UC	UM	5	NM_005471.3
cg00146096	FANCF	UM	UM	UM	UM	11	NM_022725.2
cg00149659	C3orf10	UM	UM	UM	UM	3	NM_018462.4
cg00149976	MGLL	UM	UM	UM	UM	3	NM_007283.5
cg00151607	GALNS	UM	UM	UM	UM	16	NM_000512.3
cg00152644	SPRR2E	HypoM	HypoM	HypoM	HypoM	1	NM_001024209.1
cg00155167	VPS13B	UM	UM	UM	UM	8	NM_181661.1
cg00155485	THRAP2	UM	UM	UM	UM	12	NM_015335.2
cg00155609	PRDX2	UM	UM	UM	UM	19	NM_005809.4
cg00156216	APLP2	UM	UM	UM	UM	11	NM_001642.1
cg00156744	STK10	UM	UM	UM	UM	5	NM_005990.2
cg00158308	OXGR1	UM	UM	UM	UM	13	NM_080818.3
cg00160914	C1orf183	UM	UM	UM	UM	1	NM_198926.1
cg00162401	GSTA4	UM	UM	UM	UM	6	NM_001512.2
cg00162643	DDX58	UM	UM	UM	UM	9	NM_014314.2
cg00164041	HERC5	UM	UM	UM	UM	4	NM_016323.1
cg00164898	MAPK11	UM	UM	UM	UM	22	NM_138993.2
cg00165981	COL4A3BP	UM	UM	UM	UM	5	NM_031361.1
cg00167504	BLVRA	UM	UM	UM	UM	7	NM_000712.3
cg00168082	ABL1	UM	UM	UM	UM	9	NM_007313.2
cg00168785	WDSUB1	UM	UM	UM	UM	2	NM_152528.1
cg00168942	CX40.1	UC	UC	M	M	10	NM_153368.1
cg00169548	BAZ1A	UC	UC	UC	UC	14	NM_013448.2
cg00171126	WRB	UM	UM	UM	UM	21	NM_004627.2
cg00171161	NUDT9	UM	UM	UM	UM	4	NM_198038.1
cg00174500	CMTM5	UC	UC	UM	UC	14	NM_138460.2
cg00174901	PALM	UM	UM	UM	UM	19	NM_002579.1
cg00176210	ANK1	UC	UC	M	UC	8	NM_020475.2
cg00176879	PTPRA	M	M	M	M	20	NM_002836.2
cg00177013	ARFRP1	UM	UM	UM	UM	20	NM_003224.2
cg00177698	PNPO	UM	UM	UM	UM	17	NM_018129.1
cg00177923	LEPROTL1	UM	UM	UM	UM	8	NM_015344.1
cg00178790	C18orf19	UM	UM	UM	UM	18	NM_152352.1
cg00180012	LACE1	UM	UM	UM	UM	6	NM_145315.3
cg00182461	PPIL3	UM	UM	UM	UM	2	NM_032472.3
cg00183782	MEF2A	M	M	M	UC	15	NM_005587.1
cg00183916	HS3ST3B1	UM	UM	UM	UM	17	NM_006041.1
cg00184884	SFI1	UM	UM	UM	UM	22	NM_014775.2
cg00184893	ALOXE3	UM	UM	UM	UM	17	NM_021628.1
cg00185839	LRDD	UM	UM	UM	UM	11	NM_018494.3
cg00186141	PODXL	UM	UM	UM	UM	7	NM_005397.2
cg00186701	TSPYL5	UC	UC	UC	UC	8	NM_033512.2
cg00187380	HOXC5	UM	UM	UM	UM	12	NM_018953.2
cg00188348	BANF1	UC	UC	UC	UC	11	NM_003860.2
cg00194146	GFOD1	UM	UM	UM	UM	6	NM_018988.1
cg00195561	CHRM4	M	M	M	M	11	NM_000741.2
cg00197641	MRPL52	UM	UM	UM	UM	14	NM_178336.1
cg00199549	MCM5	M	M	M	M	22	NM_006739.2
cg00200063	USP32	UM	UM	UM	UM	17	NM_032582.3
cg00201234	FBLN2	UM	UM	UM	UM	3	NM_001004019.1
cg00202702	MGC13040	UM	UM	UM	UM	11	NM_032930.1
cg00204262	ECH1	UC	UC	UC	UC	19	NM_001398.2
cg00206052	RP11-529I10.4	UM	UM	UM	UM	10	NM_015448.1
cg00207534	KIAA0174	UM	UM	UM	UM	16	NM_014761.2
cg00208830	LAMC2	HypoM	HypoM	HypoM	HypoM	1	NM_005562.1
cg00208967	OLFM2	UM	UM	UM	UM	19	NM_058164.1
cg00209066	BRD1	HypoM	HypoM	HypoM	HypoM	22	NM_014577.1
cg00209951	DENND2C	UM	UM	UM	UM	1	NM_198459.2
cg00210842	APAF1	UM	UM	UM	UM	12	NT_019546.15
cg00211661	CENTD2	UC	UM	UC	UM	11	NM_015242.2
cg00212549	SEMA5B	UM	UM	UM	UM	3	NM_018987.1
cg00213044	KRT6C	HypoM	HypoM	HypoM	HypoM	12	NM_058242.1
cg00213331	SIL1	M	M	M	M	5	NM_022464.3
cg00213714	TRIM32	UM	UM	UM	UM	9	NM_012210.2
cg00214346	PRKAR1A	UM	UM	UM	UM	17	NM_002734.3
cg00214794	KRT17	UC	UC	UC	M	17	NM_000422.1
cg00214855	C6orf79	UM	UM	UM	UM	6	NM_022102.1
cg00215066	MYO9B	UC	UC	M	M	19	NM_004145.2
cg00216361	GAP43	UM	UM	UM	UM	3	NM_002045.2
cg00216758	C11orf35	UM	UM	UM	UM	11	NM_173573.1
cg00217795	DIO2	UC	UC	UC	UC	14	NM_000793.3
cg00221494	FARP1	UM	UM	UM	UM	13	NM_005766.2
cg00223186	ACBD6	UM	UM	UM	UM	1	NM_032360.2
cg00223950	RBAF600	UM	UM	UM	UM	1	NM_020765.1
cg00224234	RNMTL1	UM	UM	UM	UM	17	NM_018146.2
cg00224508	CDC42SE1	UM	UM	UM	UM	1	NM_020239.2
cg00226904	SERPINB5	UC	UC	M	UC	18	NT_025028.13
cg00226923	FGD2	UC	M	UC	HypoM	6	NM_173558.2
cg00228799	ENDOG	UM	UM	UM	UM	9	NM_004435.2
cg00229387	TJAP1	UC	UC	UC	UC	6	NM_080604.1
cg00230271	MGC16169	UM	UM	UM	UM	4	NM_033115.2
cg00230368	IGF2R	UM	UM	UM	UM	6	NM_000876.1
cg00230502	CCDC60	HyperM	HyperM	HyperM	HyperM	12	NM_178499.2
cg00231140	ACAA2	UM	UM	UM	UM	18	NM_006111.1
cg00231920	VPS16	UM	UM	UM	UM	20	NM_022575.2
cg00233307	MAP4K1	UM	UM	UM	UM	19	NM_007181.3
cg00234616	TLX2	UM	UM	UM	UM	2	NM_001534.2
cg00234961	ZBED4	UM	UM	UM	UM	22	NM_014838.1
cg00236832	RARA	UM	UM	UM	UM	17	NM_001024809.2
cg00237010	NINJ2	UC	UM	HypoM	UC	12	NM_016533.4
cg00239071	C14orf68	M	M	M	M	14	NM_207117.2
cg00239419	RPS6KB1	M	M	M	M	17	NM_003161.2
cg00239685	GORASP1	UM	UM	UM	UM	3	NM_031899.2
cg00240432	TWIST1	UM	UM	UM	UM	7	NM_000474.3
cg00240880	WISP2	UC	UC	UC	UC	20	NM_003881.2
cg00241355	GAPDH	UM	UM	UM	UM	12	NM_002046.2
cg00242839	RBM17	UC	UC	UC	UC	10	NM_032905.3
cg00243313	IRX4	UM	UM	UM	UM	5	NM_016358.1
cg00245878	H-plk	UC	UC	M	M	7	NM_015852.1
cg00247489	CR2	UM	UM	UM	UM	1	NM_001877.3
cg00250430	DMRT2	UM	UM	UM	UM	9	NM_006557.3
cg00253200	C3orf59	UM	UM	UM	UM	3	NM_178496.2
cg00256074	MYLPF	M	M	M	UC	16	NM_013292.2
cg00256166	KLHL25	UM	UM	UM	UM	15	NM_022480.2
cg00256281	PMM1	UM	UM	UM	UM	22	NM_002676.1
cg00259755	PWWP2	UM	UM	UM	UM	10	NM_138499.2
cg00261552	CREBL2	UM	UM	UM	UM	12	NM_001310.2
cg00261781	MATN3	UM	UM	UM	UM	2	NM_002381.3
cg00262415	PUSL1	UM	UM	UM	UM	1	NM_153339.1
cg00263723	NSF	UM	UM	UM	UM	17	NM_006178.1
cg00263760	VAX1	UM	UM	UM	UM	10	NM_199131.1
cg00265415	B3GALNT2	UM	UM	UM	UM	1	NM_152490.1
cg00265490	MTDH	UM	UM	UM	UM	8	NM_178812.2
cg00268009	ADH5	UM	UM	UM	UM	4	NM_000671.3
cg00268338	HECTD2	UM	UM	UM	UM	10	NM_173497.1
cg00269115	LOC148898	UM	UM	UM	UM	1	NM_138479.2
cg00269932	LAIR2	HypoM	HypoM	HypoM	HypoM	19	NM_002288.3
cg00273068	EMILIN3	UM	UM	UM	UM	20	NM_052846.1
cg00273124	NOLA2	HypoM	HypoM	HypoM	HypoM	5	NM_017838.3
cg00274399	FGF9	UM	UM	UM	UM	13	NM_002010.1
cg00275232	ZNF342	UM	UM	UM	UM	19	NM_145288.1
cg00276797	SLK	UM	UM	UM	UM	10	NM_014720.2
cg00278366	RAD9B	UC	UC	UC	UC	12	NM_152442.2
cg00280814	FLJ31568	UC	M	UC	UC	22	NM_152509.1
cg00282347	CHD5	UM	UM	UM	UM	1	NM_015557.1
cg00282683	UBE3C	UM	UM	UM	UM	7	NM_014671.1
cg00288562	TRA2A	UM	UM	UM	UM	7	NM_013293.2
cg00290028	RFXAP	UM	UM	UM	UM	13	NM_000538.2
cg00290506	CNIH3	UM	UM	UM	UM	1	NM_152495.1
cg00291877	SNRPA1	UC	UC	UM	UM	15	NM_003090.2
cg00292662	LGALS1	UM	UM	UM	UM	22	NM_002305.2
cg00293409	LRRC33	UM	UM	UM	UM	3	NM_198565.1
cg00294382	IL23A	UC	UC	UM	UM	12	NM_016584.2
cg00295206	RAB7	UM	UM	UM	UM	3	NM_004637.5
cg00295325	ABCB11	UC	UC	M	UC	2	NM_003742.2
cg00296685	GTF2H4	UM	UM	UM	UM	6	NM_001517.4
cg00297584	FLJ42957	UM	UM	UM	UM	12	NM_207436.1
cg00297600	UNC5D	UC	UC	UC	UC	8	NM_080872.1
cg00298357	IL17B	UC	UC	M	M	5	NM_014443.2
cg00298951	CMKLR1	UC	UC	M	UC	12	NM_004072.1
cg00301864	RAB35	UM	UM	UM	UM	12	NM_006861.4
cg00302793	PPP3CA	UM	UM	UM	UM	4	NM_000944.2
cg00303548	HS6ST3	UM	UM	UM	UM	13	XM_926275.1
cg00307685	BRDT	M	M	M	M	1	NM_001726.2
cg00308133	GAMT	UM	UM	UM	UM	19	NM_000156.4
cg00308665	HTR2A	UM	HypoM	UM	UC	13	NM_000621.2
cg00309056	STARD3NL	UM	UM	UM	UM	7	NM_032016.2
cg00309204	C17orf61	UM	UM	UM	UM	17	NM_152766.2
cg00311768	TSTA3	UC	HypoM	UC	UC	8	NM_003313.2
cg00312919	STARD3NL	UM	UM	UM	UM	7	NM_032016.2
cg00314943	ALPPL2	M	M	M	HypoM	2	NM_031313.1
cg00315936	SND1	UM	UM	UM	UM	7	NM_014390.2
cg00317680	MTERFD1	UC	UM	UC	UM	8	NM_015942.3
cg00318573	CHRNA4	UM	UM	UM	UM	20	NM_000744.2
cg00318865	ACVR1B	UM	UM	UM	UM	12	NM_020327.2
cg00319692	ATP6V0D2	UC	UC	HypoM	UC	8	NM_152565.1
cg00319761	PKMYT1	UM	UM	UM	UM	16	NM_182687.1
cg00320243	RAB3A	UM	UM	UM	UM	19	NM_002866.3
cg00321065	RLF	UM	UM	UM	UM	1	NM_012421.1
cg00321478	CRB1	UC	UC	UM	UC	1	NM_012076.2
cg00323915	GIMAP4	UC	UC	UC	UC	7	NM_018326.2
cg00324733	NUCB2	UM	UM	UM	UM	11	NM_005013.1
cg00327185	DLAT	UM	UM	UM	UM	11	NM_001931.2
cg00327483	CASQ1	M	M	M	M	1	NM_001231.2
cg00328227	C1orf59	UC	UM	UC	UM	1	NM_144584.1
cg00332153	BANK1	UM	UM	UM	UM	4	NM_017935.2
cg00332745	NOL3	UM	UM	UM	UM	16	NM_003946.3
cg00333226	UNQ739	UM	UM	UM	UM	7	NM_198570.1
cg00333528	GABRR1	UC	UC	UC	HyperM	6	NM_002042.2
cg00334507	MVP	UC	UC	UM	UC	16	NM_017458.2
cg00336605	NR1H2	UM	UM	UM	UM	19	NM_007121.2
cg00338702	CHFR	UM	UM	UM	UM	12	NM_018223.1
cg00338893	MRPS33	UM	UM	UM	UM	7	NM_016071.2
cg00340102	ERGIC3	UM	UM	UM	UM	20	NM_015966.2
cg00342530	GARNL3	UC	UC	UM	UC	9	NM_032293.3
cg00343092	BZRP	UC	UC	UM	UM	22	NM_000714.4
cg00344358	GDF11	HypoM	HypoM	HypoM	HypoM	12	NM_005811.2
cg00344372	HGFAC	M	M	M	M	4	NM_001528.2
cg00344709	ANKRD21	UC	UC	UC	UC	21	NM_174981.2
cg00346145	RPL34	UM	UM	UM	UM	4	NM_000995.2
cg00347904	SCUBE3	UM	UM	UM	UM	6	NM_152753.2
cg00350296	CD248	UC	UC	UC	HyperM	11	NM_020404.2
cg00350478	FRMD1	UC	UC	M	UC	6	NM_024919.2
cg00350702	ERGIC3	UM	UM	UM	UM	20	NM_015966.2
cg00351011	LASS4	UM	UM	UM	UM	19	NM_024552.1
cg00354258	ZIM2	M	M	M	M	19	NT_011109.15
cg00354572	FLJ21963	UM	UM	UM	UM	12	NM_024560.2
cg00355802	DUSP4	UM	UM	UM	UM	8	NM_057158.2
cg00359325	USP4	UM	UM	UM	UM	3	NM_003363.2
cg00363813	HOM-TES-103	UM	UM	UM	UM	12	NM_015438.1
cg00364344	TPP1	UM	UM	UM	UM	11	NM_000391.2
cg00365193	NQO2	UM	UM	UM	UM	6	NM_000904.1
cg00367438	C7orf21	UM	UM	UM	UM	7	NM_031434.2
cg00368022	FLJ11193	UM	UM	UM	UM	5	NM_018356.1
cg00368415	SNX27	UM	UM	UM	UM	1	NM_030918.5
cg00371195	F2	M	M	M	HypoM	11	NM_000506.2
cg00375964	ABCE1	UM	UM	UM	UM	4	NM_002940.1
cg00376639	ZNF581	UM	UM	UM	UM	19	NM_016535.3
cg00380464	LTV1	UM	UM	UM	UM	6	NM_032860.3
cg00381076	C18orf54	UM	UM	UM	UM	18	NM_173529.3
cg00382515	MRPL44	UM	UM	UM	UM	2	NM_022915.2
cg00382991	LOC388152	UM	UM	UM	UM	15	NM_203426.1
cg00384537	KRTHA5	M	M	M	M	17	NM_002280.3
cg00386408	TGFBI	UM	UM	UM	UM	5	NM_000358.1
cg00387170	FOXP4	UM	UM	UM	UM	6	NM_001012426.1
cg00392257	ISG20L2	UC	UC	HypoM	UC	1	NM_030980.1
cg00393585	FLJ31659	UC	UC	UM	UM	4	NM_153027.1
cg00394658	PTPRJ	UM	UM	UM	UM	11	NM_002843.2
cg00396163	FLJ37357	UM	UM	UM	UM	2	NM_173645.1
cg00396894	MGC44505	UC	UC	UC	UC	2	NM_178553.2
cg00397740	PPOX	UM	UM	UM	UC	1	NM_000309.2
cg00398048	AGA	UC	UC	UC	UC	4	NM_000027.2
cg00399483	DCC	UM	UM	UM	UM	18	NT_010966.13
cg00400028	ACPL2	UC	UC	UC	UC	3	NM_152282.2
cg00400263	C20orf177	M	M	M	M	20	NM_022106.1
cg00401678	EMR3	UC	UC	UC	UC	19	NM_032571.2
cg00402366	LRRC44	UM	UM	UM	UM	1	NM_145258.1
cg00405070	C12orf8	UM	UM	UM	UM	12	NM_006817.2
cg00405568	NMT1	UM	UM	UM	UM	17	NM_021079.3
cg00405677	HAND1	UM	UM	UM	UM	5	NM_004821.1
cg00406844	RFPL3	M	M	M	M	22	NM_006604.1
cg00407150	GUP1	UC	UC	M	UC	3	NM_020707.2
cg00410419	COMMD6	UM	UM	UM	UM	13	NM_203495.1
cg00410576	MAPK6	UM	UM	UM	UM	15	NM_002748.2
cg00410831	ZNF45	UC	M	UC	M	19	NM_003425.2
cg00410921	CKMT1B	UC	UC	UM	UC	15	NM_020990.3
cg00411097	MGC9712	UC	UC	UC	UC	7	NM_152689.2
cg00412772	C19orf33	UC	M	UC	UC	19	NM_033520.1
cg00412805	KBTBD5	M	M	M	HypoM	3	NM_152393.2
cg00413066	BCL2L10	M	M	M	M	15	NM_020396.2
cg00415164	ALX4	UM	UM	UM	UM	11	NT_009237.17
cg00415993	F2RL2	UC	UC	UC	UM	5	NM_004101.2
cg00417297	ZNF619	UM	UM	UM	UM	3	NM_173656.1
cg00418150	ALX4	UM	HypoM	UM	UC	11	NT_009237.17
cg00419564	S100A6	UM	UM	UM	UM	1	NM_014624.3
cg00420568	SHC3	UM	UM	UM	UM	9	NM_016848.2
cg00420715	VPS13B	UM	UM	UM	UM	8	NM_181661.1
cg00420929	PGPEP1	UC	UC	HypoM	UC	19	NM_017712.1
cg00422913	MGC14376	UM	UM	UM	UM	17	NM_032895.2
cg00424946	SNTB2	UM	UM	UM	UM	16	NM_130845.1
cg00425710	MT1A	HypoM	HypoM	HypoM	HypoM	16	NM_005946.2
cg00425792	PEX12	UM	UM	UM	UM	17	NM_000286.1
cg00426056	CUTA	UM	UM	UM	UM	6	NM_001014433.2
cg00426498	MYO18A	UM	UM	UM	UM	17	NM_078471.3
cg00426963	KIF27	UM	UM	UM	UM	9	NM_017576.1
cg00427635	TBC1D21	UC	UC	UC	UC	15	NM_153356.1
cg00429618	ZNF322B	UM	UM	UM	UM	9	NM_199005.1
cg00430945	LIN7B	UM	UM	UM	UM	19	NM_022165.2
cg00431050	ELOVL3	UC	UM	UC	UC	10	NM_152310.1
cg00431114	C20orf121	UC	UM	UC	UM	20	NM_024331.2
cg00432979	MRP63	UM	UM	UM	UM	13	NM_024026.4
cg00433406	FLJ32784	UC	HypoM	UC	UC	1	NM_144623.2
cg00435408	RSPRY1	UM	UM	UM	UM	16	NM_133368.1
cg00436282	STATH	M	M	M	M	4	NM_003154.2
cg00436301	NT5DC1	UM	UM	UM	UM	6	NM_152729.2
cg00436603	CYP2E1	UC	UC	UC	UC	10	NM_000773.3
cg00441136	KIF3B	M	M	M	M	20	NM_004798.2
cg00441382	STOML1	UM	UM	UM	UM	15	NM_004809.3
cg00445824	ISYNA1	UM	UM	UM	UM	19	NM_016368.3
cg00446235	F11R	UM	UM	UM	UC	1	NM_016946.3
cg00447208	TMC8	M	M	M	UC	17	NM_152468.3
cg00448720	MGC48915	UC	UC	M	UC	13	NM_178540.3
cg00449941	SPAG5	UM	UM	UM	UM	17	NM_006461.3
cg00451635	EMP2	UM	UM	UM	UC	16	NM_001424.3
cg00453193	TES	UM	UM	UM	UM	7	NM_015641.2
cg00453258	FAM26C	UC	UC	M	M	10	NM_001001412.1
cg00459975	HMBOX1	UM	UM	UM	UM	8	NM_024567.2
cg00462994	NAGS	UM	UM	UM	UM	17	NM_153006.2
cg00463202	ADPRHL1	UC	UC	M	UC	13	NM_199162.1
cg00463577	C6orf150	UC	UM	UC	HyperM	6	NM_138441.1
cg00464269	TNFAIP1	UM	UM	UM	UM	17	NM_021137.3
cg00465284	LRRTM1	UM	UM	UM	UM	2	NM_178839.3
cg00465846	RNF139	UM	UM	UM	UM	8	NM_007218.3
cg00466249	MGC15523	UC	UC	M	UC	17	NM_138570.1
cg00466436	DEFB126	UC	UC	UC	UC	20	NM_030931.2
cg00466492	CTXN1	UC	UC	UC	UC	19	NM_206833.1
cg00466544	C14orf101	UM	UM	UM	UM	14	NM_017799.2
cg00468146	ID4	UM	UM	UM	UM	6	NM_001546.2
cg00469635	PPME1	UM	UM	UM	UM	11	NM_016147.1
cg00471562	WDR37	UM	UM	UM	UM	10	NM_014023.3
cg00472136	TAC3	M	M	M	UC	12	NM_001006667.1
cg00472814	ADAMTS1	UM	UM	UM	UM	21	NM_006988.3
cg00474209	DLL1	UM	UM	UM	UM	6	NM_005618.2
cg00475955	C9orf114	UM	UM	UM	UM	9	NM_016390.2
cg00476577	ZNF217	UC	UC	UM	UM	20	NM_006526.2
cg00476580	ANP32E	UM	UM	UM	UM	1	NM_030920.2
cg00479269	C2orf29	UM	UM	UM	UM	2	NM_017546.3
cg00480115	FXYD3	UC	UC	UC	UC	19	NM_021910.1
cg00480209	C17orf48	UM	UM	UM	UM	17	NM_020233.3
cg00480356	HYPK	UM	UM	UM	UM	15	NM_016400.2
cg00481227	CTNNBL1	UC	UC	UM	UM	20	NM_030877.3
cg00483154	DDX41	UM	UM	UM	UM	5	NM_016222.2
cg00485296	NME3	UM	UM	UM	UM	16	NM_002513.2
cg00485380	CBX3	UM	UM	UM	UM	7	NM_016587.2
cg00487159	SOCS1	UM	UM	UM	UM	16	NM_003745.1
cg00488300	TPSG1	HypoM	HypoM	HypoM	HypoM	16	NM_012467.2
cg00488718	MGC33302	UM	UM	UM	UM	4	NM_152778.1
cg00489401	FLT4	UM	UM	UM	UM	5	NM_182925.1
cg00491404	EPS8L3	M	M	M	M	1	NM_024526.2
cg00491839	PPP1R15A	UM	UM	UM	UM	19	NM_014330.2
cg00493400	STAT1	UM	UM	UM	UM	2	NM_007315.2
cg00495415	SP1	UM	UM	UM	UM	12	NM_138473.2
cg00495442	KIAA1219	UM	UM	UM	UM	20	NM_020336.1
cg00495491	ITPR2	M	M	M	M	12	NT_009714.16
cg00496170	ATP6V1D	UM	UM	UM	UM	14	NM_015994.2
cg00497251	RNPEPL1	UM	UM	UM	UM	2	NM_018226.3
cg00498305	SLC18A2	UM	UM	UM	UM	10	NM_003054.2
cg00498604	TLL1	UC	UC	UM	UC	4	NM_012464.3
cg00499599	MCM3AP	UM	UM	UM	UM	21	NM_003906.3
cg00499822	CXCL12	UC	UC	UC	UC	10	NM_199168.2
cg00500400	EP300	UM	UM	UM	UM	22	NM_001429.2
cg00501366	ALOX12B	HypoM	HypoM	HypoM	HypoM	17	NM_001139.1
cg00502442	ZDHHC14	UM	UM	UM	UM	6	NM_024630.2
cg00503840	DLX5	UC	UC	UM	UC	7	NT_007933.14
cg00504595	TNFRSF19	UM	UM	UM	UM	13	NM_018647.2
cg00509616	Gcom1	UM	UM	UM	UM	15	NM_001018090.1
cg00509670	PAX9	UM	UM	UM	UM	14	NM_006194.1
cg00510787	C6orf96	UM	UM	UM	UC	6	NM_017909.1
cg00510956	KHDRBS1	M	M	M	M	1	NM_006559.1
cg00511475	CDH15	UC	UC	UM	UM	16	NM_004933.2
cg00512031	CYTL1	UC	UC	M	M	4	NM_018659.2
cg00512279	SLC18A2	UM	UM	UM	UM	10	NM_003054.2
cg00512374	IGFBP4	UM	UM	UM	UM	17	NM_001552.2
cg00513220	MOSC2	UM	UM	UM	UM	1	NM_017898.3
cg00513467	KLHL9	UM	UM	UM	UM	9	NM_018847.1
cg00514407	SERPINE2	UM	UM	UM	UM	2	NM_006216.2
cg00514895	CPZ	UM	UM	UM	UM	4	NM_003652.2
cg00515905	EPS8L3	M	M	M	M	1	NM_024526.2
cg00516481	PDE9A	UM	UM	UM	UM	21	NM_002606.2
cg00518911	HOXA10	UC	UC	UM	HypoM	7	NM_018951.2
cg00518989	LIMK2	UM	UM	UM	UM	22	NM_005569.3
cg00519208	EVI5	UC	M	UC	UC	1	NM_005665.4
cg00519627	CORO7	UM	UM	UM	UM	16	NM_024535.1
cg00520135	TPM1	M	M	M	HypoM	15	NM_000366.5
cg00521598	MYCBP	UM	UM	UM	UM	1	NM_012333.3
cg00522034	CBLB	UM	UM	UM	UM	3	NM_170662.3
cg00522316	KHSRP	UM	UM	UM	UM	19	NM_003685.1
cg00524288	UPP1	UM	UM	UM	UM	7	NM_003364.2
cg00528052	JARID1B	UM	UM	UM	UM	1	NM_006618.3
cg00528967	STK24	UM	UM	UM	UM	13	NM_003576.2
cg00532335	LGI1	UC	UC	UC	UC	10	NM_005097.1
cg00532890	PBX1	UM	UM	UM	UM	1	NM_002585.1
cg00534274	SLC7A11	UC	UC	UC	UC	4	NM_014331.2
cg00534856	CGB	HypoM	HypoM	HypoM	HypoM	19	NM_000737.2
cg00537910	ABCB6	M	M	M	M	2	NM_005689.1
cg00539716	HTLF	UM	UM	UM	UM	2	NM_002158.2
cg00539955	PARVB	UC	UC	M	M	22	NM_013327.3
cg00540544	CSRP1	UM	UM	UM	UM	1	NM_004078.1
cg00540769	ACOT12	UM	UM	UM	UM	5	NM_130767.1
cg00542846	APP	UM	UM	UM	UC	21	NM_000484.2
cg00544557	DSCR10	M	M	M	M	21	NM_148676.1
cg00545573	TAOK3	UM	UM	UM	UM	12	NM_016281.2
cg00546491	PDE1C	UC	UC	UM	UC	7	NM_005020.1
cg00546897	LOC284837	UC	UC	HypoM	UC	21	NM_194310.1
cg00547829	TUBD1	UM	UM	UM	UM	17	NM_016261.2
cg00548268	NPTX2	UM	UM	UM	UM	7	NM_002523.1
cg00551244	C8orf78	UC	UC	M	M	8	NM_182525.1
cg00554173	ProSAPiP1	M	M	M	M	20	NM_014731.2
cg00554250	NR1H3	UC	UC	UC	UC	11	NM_005693.1
cg00554682	C2orf10	UM	UM	UM	UM	2	NM_194250.1
cg00556408	TMPRSS6	UC	M	UC	UC	22	NM_153609.2
cg00557354	ARHGEF7	UM	UM	UM	UM	13	NM_003899.2
cg00559473	AAAS	UM	UM	UM	UM	12	NM_015665.3
cg00560119	STXBP1	UM	UM	UM	UM	9	NM_003165.1
cg00563229	XKR8	UM	UM	UM	UM	1	NM_018053.2
cg00563845	PXK	UM	UM	UM	UM	3	NM_017771.2
cg00563926	TGFBR3	UM	UM	UM	UC	1	NM_003243.2
cg00563932	PTGDS	UC	HypoM	UC	HypoM	9	NM_000954.5
cg00564163	STEAP4	UC	UC	UM	UM	7	NM_024636.1
cg00565075	EIF3S6IP	UM	UM	UM	UM	22	NM_016091.2
cg00565688	TP73	UM	UM	UM	UM	1	NM_005427.1
cg00566759	DSC2	UM	UM	UM	UM	18	NM_004949.2
cg00567479	FARP2	UM	UM	UM	UM	2	NM_014808.1
cg00567749	CSPG2	UM	UM	UM	UM	5	NM_004385.2
cg00568128	C10orf118	UM	UM	UM	UM	10	NM_018017.2
cg00568792	STT3A	UM	UM	UM	UM	11	NM_152713.2
cg00569620	ABHD10	UM	UM	UM	UM	3	NM_018394.1
cg00571634	WDR5B	UM	UM	UM	UM	3	NM_019069.3
cg00572797	RUNX3	M	M	M	M	1	NT_004610.18
cg00573606	COL6A3	UC	UC	UC	UC	2	NM_004369.2
cg00575744	HLA-DMB	UC	UM	UC	UM	6	NM_002118.3
cg00576250	ZNF663	UM	UM	UM	UM	20	NM_173643.1
cg00577464	SHH	UM	UM	UM	UM	7	NM_000193.2
cg00578575	ZNF596	UM	UM	UM	UM	8	NM_173539.1
cg00579402	FUT6	M	M	M	HypoM	19	NM_000150.1
cg00581156	HSA9761	UM	UM	UM	UM	5	NM_014473.2
cg00582628	RGS20	UM	UM	UM	UM	8	NM_003702.2
cg00584022	KRAS	UM	UM	UM	UM	12	NM_004985.3
cg00585846	NFKBIL1	UM	UM	UM	UM	6	NM_005007.2
cg00586909	CDKAL1	UM	UM	UM	UC	6	NM_017774.1
cg00587613	GPR152	M	M	M	HypoM	11	NM_206997.1
cg00594118	COBRA1	UM	UM	UM	UM	9	NM_015456.2
cg00594952	RIMS3	UM	HypoM	UM	UC	1	NM_014747.2
cg00597076	MYO1C	UC	UC	UC	UC	17	NM_033375.3
cg00598858	PRKCSH	UM	UM	UM	UM	19	NM_002743.2
cg00600684	BRWD2	M	M	M	HypoM	10	NM_018117.10
cg00601486	H1T2	M	M	M	HypoM	12	NM_181788.1
cg00602891	C17orf62	UM	UM	UM	UM	17	NM_001033046.1
cg00603172	BOK	UC	HypoM	HypoM	UC	2	NM_032515.3
cg00605270	SMPDL3B	UM	UM	UM	UM	1	NM_014474.2
cg00609097	TESK2	UM	UM	UM	UM	1	NM_007170.1
cg00611397	GTPBP5	M	M	M	M	20	NM_015666.2
cg00613255	INS	M	M	M	M	11	NM_000207.1
cg00613344	KIAA1822L	M	M	M	M	1	NM_024746.2
cg00614413	PTPRS	UC	UC	UC	UC	19	NM_002850.2
cg00615241	PRTN3	UC	HypoM	UC	UC	19	NM_002777.3
cg00615377	RBM9	UM	UM	UM	UM	22	NM_001031695.1
cg00615915	SERPINB8	UM	UM	UM	UM	18	NM_198833.1
cg00616129	STYK1	UM	UM	UM	UM	12	NM_018423.1
cg00616135	LACTB	UM	UM	UM	UC	15	NM_032857.2
cg00616369	NCL	UM	UM	UM	UM	2	NM_005381.2
cg00617305	TMEM58	UM	UM	UM	UM	1	NM_198149.1
cg00619207	DENND2D	UC	HypoM	HypoM	UC	1	NM_024901.3
cg00620024	PPP6C	UC	HypoM	HypoM	UC	9	NM_002721.3
cg00620223	CENPF	UM	UM	UM	UM	1	NM_016343.3
cg00620629	C6orf113	UM	UM	UM	UM	6	NM_145062.1
cg00620857	ACOT4	M	M	M	HypoM	14	NM_152331.2
cg00622552	ODF3L1	UC	UC	UM	UM	15	NM_175881.2
cg00622677	TSPAN5	UM	UM	UM	UM	4	NM_005723.2
cg00623593	DOCK1	M	M	M	M	10	NM_001380.2
cg00625425	ANKRD38	UC	UC	UC	HypoM	1	NM_181712.2
cg00625653	WNT7A	UM	UM	UM	UM	3	NM_004625.3
cg00626119	NTRK1	UC	UC	M	UC	1	NM_001007792.1
cg00626466	GNS	UC	UC	UC	UC	12	NM_002076.2
cg00627233	REG3G	UC	HyperM	UC	UC	2	NM_001008387.1
cg00627286	UGDH	UM	UM	UM	UM	4	NM_003359.2
cg00629217	LNX1	UC	M	UC	UC	4	NM_032622.1
cg00629585	GFI1B	UC	UC	UM	UM	9	NM_004188.2
cg00630164	KCNQ4	UM	UM	UM	UC	1	NM_004700.2
cg00630249	CYB561D1	UM	UM	UM	UM	1	NM_182580.1
cg00630583	POLE	UM	UM	UM	UM	12	NM_006231.2
cg00631230	VPS33A	UM	UM	UM	UM	12	NM_022916.3
cg00633969	PARP9	M	M	M	UC	3	NM_031458.1
cg00634577	HIST1H4K	UM	UM	UM	UM	6	NM_003541.2
cg00635481	ZNF76	UM	UM	UM	UM	6	NM_003427.3
cg00636639	MRRF	UM	UM	UM	UM	9	NM_138777.2
cg00638514	OTOP3	UM	UM	UM	UM	17	NM_178233.1
cg00642303	CENTB2	UM	UM	UM	UM	3	NM_012287.3
cg00643392	RTBDN	UM	UM	UM	UM	19	NM_031429.1
cg00644033	MUC3B	HypoM	HypoM	HypoM	HypoM	7	XM_168578.6
cg00645224	GTF2IRD2	UM	UM	UM	UM	7	NM_173537.2
cg00645579	IRF7	M	M	M	M	11	NM_001572.2
cg00645922	TMED7	UM	UM	UM	UM	5	NM_181836.3
cg00647741	ZNF274	UC	UM	UC	UC	19	NM_016324.2
cg00648153	SLC17A5	UM	UM	UM	UM	6	NM_012434.3
cg00650762	EPHB2	UM	UM	UM	UM	1	NM_004442.5
cg00650876	YBX1	UM	UM	UM	UM	1	NM_004559.2
cg00651216	HSP90AB1	UM	UM	UM	UM	6	NM_007355.2
cg00653387	PTN	UM	UM	UM	UM	7	NM_002825.5
cg00654814	MGAT5B	UM	UM	UM	UM	17	NM_144677.2
cg00654816	ZNF509	UM	UM	UM	UM	4	NM_145291.2
cg00655307	ESR1	UM	UM	UM	UM	6	NM_000125.2
cg00655779	CCT7	UM	UM	UM	UM	2	NM_006429.2
cg00657095	PPARD	UM	UM	UM	UM	6	NM_006238.2
cg00657582	CHD8	UM	UM	UM	UM	14	NM_020920.1
cg00658007	C1orf36	UC	UC	HypoM	UC	1	NM_183059.1
cg00658626	CCDC63	UM	UM	UM	UM	12	NM_152591.1
cg00659953	C16orf24	UM	UM	UM	UM	16	NM_023933.1
cg00660989	BTBD5	UM	UM	UM	UM	14	NM_017658.2
cg00661202	CHCHD4	UM	UM	UM	UM	3	NM_144636.1
cg00661485	FOXI1	M	M	M	M	5	NM_012188.3
cg00662556	GALR1	UM	UM	UM	UM	18	NT_025004.13
cg00665395	TTLL4	UM	UM	UM	UM	2	NM_014640.2
cg00666446	ZNF670	UM	UM	UM	UM	1	NM_033213.2
cg00666746	SYDE1	UM	UM	UM	UM	19	NM_033025.4
cg00668685	SLC39A5	M	M	M	M	12	NM_173596.1
cg00669623	CDC2L2	UM	UM	UM	UM	1	NM_033527.1
cg00669856	SPRY1	UM	UM	UM	UM	4	NM_005841.1
cg00671161	ATP7B	UM	UM	UM	UM	13	NM_000053.2
cg00672638	ARHGAP26	UM	UM	UM	UM	5	NM_015071.2
cg00673191	DOPEY2	UC	UC	UC	UC	21	NM_005128.2
cg00674922	SATB1	UM	UM	UM	UM	3	NM_002971.2
cg00676660	ADAMTS9	UM	UM	UM	UM	3	NM_182920.1
cg00677811	CCM2	UM	UM	UM	UM	7	NM_031443.3
cg00678539	MNS1	UM	UM	UM	UM	15	NM_018365.1
cg00679556	TRIM31	UC	UC	UC	UC	6	NM_007028.3
cg00679738	FAM89A	UM	UM	UM	UM	1	NM_198552.1
cg00682653	VTI1B	UM	UM	UM	UM	14	NM_006370.1
cg00684178	NEU4	UC	UC	UC	UC	2	NM_080741.1
cg00685836	PPFIA2	UM	UM	UM	UM	12	NM_003625.2
cg00686022	C12orf40	M	M	M	M	12	NM_173599.1
cg00686623	CAPN1	UM	UM	UM	UM	11	NM_005186.2
cg00687686	NDRG4	UM	UM	UM	UM	16	NM_022910.1
cg00688421	RAP1GDS1	UM	UM	UM	UM	4	NM_021159.3
cg00689010	NCSTN	UC	UC	HypoM	UC	1	NM_015331.2
cg00689014	GAST	UC	UC	UC	UC	17	NM_000805.3
cg00689340	RTKN	UC	UC	UM	UC	2	NM_033046.2
cg00690280	WFDC10B	UC	UC	UC	UC	20	NM_172006.2
cg00691625	NR5A1	UC	UC	UC	UC	9	NM_004959.3
cg00693307	UPK2	M	M	M	M	11	NM_006760.1
cg00695416	CBR1	UM	UM	UM	UM	21	NM_001757.2
cg00696900	MAT2A	UM	UM	UM	UM	2	NM_005911.4
cg00698688	SULT2B1	HypoM	HypoM	HypoM	HypoM	19	NM_177973.1
cg00702231	PLAGL1	M	M	M	M	6	NM_006718.2
cg00702729	FLJ10925	M	M	M	M	7	NM_018275.3
cg00704310	KCTD15	UM	UM	UM	UM	19	NM_024076.1
cg00704909	COPB	UM	UM	UM	UM	11	NM_016451.3
cg00705255	LILRA3	UC	UC	UC	UC	19	NM_006865.2
cg00707317	NMNAT2	UM	UM	UM	UM	1	NM_015039.2
cg00708598	LECT1	UM	UM	UM	UM	13	NM_007015.2
cg00708642	EIF5	UM	UM	UM	UM	14	NM_001969.3
cg00711916	CNNM4	UM	UM	UM	UM	2	NM_020184.2
cg00712898	PRPF38B	UM	UM	UM	UM	1	NM_018061.1
cg00714377	SLA2	UC	UC	UC	UM	20	NM_032214.2
cg00717862	DNAJB11	UM	UM	UM	UM	3	NM_016306.4
cg00718440	CDKN2A	UM	UM	UM	UM	9	NM_058195.2
cg00718748	ZNF624	UM	UM	UM	UM	17	NM_020787.1
cg00720072	RNF153	UM	UM	UM	UM	10	NM_017824.4
cg00720137	DYNLRB2	UM	UM	UM	UM	16	NM_130897.1
cg00720723	NOP5/NOP58	UM	UM	UM	UM	2	NM_015934.3
cg00724662	NXF1	UM	UM	UM	UM	11	NM_006362.3
cg00725143	NPEPPS	UM	UM	UM	UM	17	NM_006310.2
cg00727590	PLA2G3	UC	UC	UM	UM	22	NM_015715.2
cg00727947	LILRA5	M	M	M	HypoM	19	NM_181879.1
cg00728398	C1orf149	UM	UM	UM	UM	1	NM_022756.3
cg00728602	C6orf27	UM	UM	UM	UM	6	NM_025258.1
cg00729275	C18orf16	UC	UC	UC	UC	18	NM_153010.3
cg00729541	FAM73B	UM	UM	UM	UM	9	NM_032809.2
cg00729875	PALMD	UM	UM	UM	UM	1	NM_017734.2
cg00730260	FLJ32894	M	M	M	M	12	NM_144667.1
cg00731459	HDAC4	UM	UM	UM	UM	2	NM_006037.2
cg00733682	ZNF44	UM	UM	UM	UM	19	NM_016264.2
cg00734993	MTCH1	UM	UM	UM	UM	6	NM_014341.1
cg00736326	ARPC1A	UM	UM	UM	UM	7	NM_006409.2
cg00737514	TBC1D1	UM	UM	UM	UM	4	NM_015173.2
cg00739120	NIFIE14	UC	UC	UM	UM	19	NM_032635.2
cg00743372	ZNF192	UM	UM	UM	UM	6	NM_006298.2
cg00744433	CXADR	UC	M	UC	UC	21	NM_001338.3
cg00745543	H1T2	M	M	M	M	12	NM_181788.1
cg00746083	CHD8	UM	UM	UM	UM	14	NM_020920.1
cg00746130	BAT5	UM	UM	UM	UM	6	NM_021160.1
cg00746981	HDGF	UM	UM	UM	UM	1	NM_004494.1
cg00747849	SLC25A1	UM	UM	UM	UM	22	NM_005984.1
cg00750606	CDA	UC	UC	HypoM	UC	1	NM_001785.1
cg00751288	LOC90624	UM	UM	UM	UM	5	NM_181705.1
cg00754253	HRASLS5	UC	UC	UC	UC	11	NM_054108.1
cg00755043	C9orf121	UM	UM	UM	UM	9	NM_145283.1
cg00755709	BAAT	UC	UC	M	M	9	NM_001701.2
cg00756058	DZIP1	UM	UM	UM	UM	13	NM_198968.1
cg00756887	PVRL4	HypoM	HypoM	HypoM	HypoM	1	NM_030916.1
cg00757070	UPK2	UC	UC	UM	UC	11	NM_006760.1
cg00757952	CRYBB1	M	M	M	UC	22	NM_001887.3
cg00761755	SLC43A2	UM	UM	UM	UM	17	NM_152346.1
cg00762512	LIAS	UM	UM	UM	UM	4	NM_194451.1
cg00763679	DIFF6	UM	UM	UM	UM	2	NM_001008491.1
cg00766729	LOC147808	UM	UM	UM	UM	19	NM_203374.1
cg00766889	SEPHS1	UM	UM	UM	UM	10	NM_012247.3
cg00767581	HOXD4	M	M	HyperM	UC	2	NM_014621.2
cg00769470	DEFB129	HypoM	HypoM	HypoM	HypoM	20	NM_080831.2
cg00769520	ST8SIA1	UM	UM	UM	UM	12	NM_003034.2
cg00770279	CDKN2D	UM	UM	UM	UM	19	NM_079421.2
cg00770871	TULP3	UM	UM	UM	UM	12	NM_003324.3
cg00772000	NHLRC1	UC	UM	UC	UM	6	NM_198586.2
cg00775197	MGC33600	UM	UM	UM	UM	6	NM_182539.1
cg00777121	RASSF1	UC	UC	HyperM	HyperM	3	NM_007182.4
cg00777555	ARF4	UM	UM	UM	UM	3	NM_001660.2
cg00778920	PRPF19	UM	UM	UM	UM	11	NM_014502.3
cg00779924	FLJ45983	UM	UM	UM	UC	10	NM_207423.1
cg00782174	SLC1A5	UM	UM	UM	UM	19	NM_005628.1
cg00782854	BCL2L1	UM	UM	UM	UM	20	NM_001191.2
cg00783759	LARP2	UM	UM	UM	UM	4	NM_178043.1
cg00784357	RAC1	UM	UM	UM	UM	7	NM_018890.2
cg00791249	MGC19604	UM	UM	UM	UM	19	NM_080665.3
cg00792687	C8orf41	UM	UM	UM	UM	8	NM_025115.1
cg00792740	UBE3A	UM	UM	UM	UM	15	NM_130838.1
cg00793774	TRIM8	UM	UM	UM	UM	10	NM_030912.1
cg00795268	C11orf55	M	M	M	M	11	NM_207428.1
cg00795812	PDCD1	UC	UC	UM	UM	2	NM_005018.1
cg00796728	FUT4	UM	UM	UM	UM	11	NM_002033.2
cg00798206	OXSR1	UM	UM	UM	UM	3	NM_005109.2
cg00804048	EIF5A	UM	UM	UM	UM	17	NM_001970.3
cg00804392	RHOH	UC	UC	UM	UM	4	NM_004310.2
cg00806490	CDH13	UM	UM	UM	UM	16	NM_001257.3
cg00807586	DLEC1	UM	UM	UM	UM	3	NM_007338.2
cg00810473	SNX22	UM	UM	UM	UM	15	NM_024798.2
cg00810495	BXDC5	UM	UM	UM	UM	1	NM_025065.5
cg00811081	FLJ21908	UM	UM	UM	UM	12	NM_024604.1
cg00812502	DGCR2	UM	UM	UM	UM	22	NM_005137.1
cg00814580	TRAPPC6A	UM	UM	UM	UM	19	NM_024108.1
cg00815440	UQCRFS1	UM	UM	UM	UM	19	NM_006003.1
cg00815583	FBXO16	UM	UM	UM	UM	8	NM_172366.2
cg00815605	ACOT2	UM	UM	UM	UM	14	NM_006821.3
cg00818693	TTC14	UM	UM	UM	UM	3	NM_133462.1
cg00818872	CHRNB2	UM	UM	UM	UM	1	NM_000748.1
cg00819310	VANGL1	HypoM	HypoM	HypoM	HypoM	1	NM_138959.1
cg00819362	CLIPR-59	HypoM	HypoM	HypoM	HypoM	19	NM_015526.1
cg00819696	TIMELESS	UM	UM	UM	UM	12	NM_003920.2
cg00821764	UMPS	UM	UM	UM	UM	3	NM_000373.1
cg00822607	ZNF688	UM	UM	UM	UM	16	NM_145271.3
cg00823148	CRYGB	M	M	M	M	2	NM_005210.2
cg00824109	CHD4	UM	UM	UM	UM	12	NM_001273.2
cg00825031	VPS37A	UM	UM	UM	UM	8	NM_152415.1
cg00826384	PTPRZ1	UM	UM	UM	UM	7	NM_002851.1
cg00827369	WBSCR1	UM	UM	UM	UM	7	NM_022170.1
cg00828602	WNT5A	UM	UM	UM	UM	3	NM_003392.3
cg00830029	NRIP2	UC	UM	UC	UC	12	NM_031474.1
cg00830393	LRIG1	UM	UM	UM	UM	3	NM_015541.2
cg00831028	C20orf43	UM	UM	UM	UM	20	NM_016407.1
cg00832517	C14orf126	UM	UM	UM	UM	14	NM_080664.1
cg00832994	ATPAF1	UM	UM	UM	UM	1	NM_022745.2
cg00833393	CREB3	UM	UM	UM	UM	9	NM_006368.4
cg00834796	JAKMIP2	UM	UM	UM	UM	5	NM_014790.3
cg00834958	TSC22D4	UM	UM	UM	UM	7	NM_030935.3
cg00836605	JAZF1	UM	UM	UM	UM	7	NM_175061.2
cg00837103	COL9A3	UC	UC	UC	UC	20	NM_001853.2
cg00838150	MITF	UM	UM	UM	UM	3	NM_000248.2
cg00839584	IL1A	UC	UC	UM	UM	2	NM_000575.3
cg00839802	MAN1A1	UM	UM	UM	UM	6	NM_005907.2
cg00840403	CHST4	UM	UM	UM	UM	16	NM_005769.1
cg00840516	HYAL2	UC	UC	UC	UC	3	NM_003773.2
cg00841581	STAG1	UM	UM	UM	UM	3	NM_005862.2
cg00845900	CPA4	M	M	M	M	7	NM_016352.2
cg00848394	WDR51A	UM	UM	UM	UM	3	NM_015426.2
cg00848397	MGC4172	UM	UM	UM	UM	17	NM_024308.2
cg00848461	RAB24	UC	UC	HypoM	UC	5	NM_130781.1
cg00848728	DAB1	UM	UM	UM	UM	1	NM_021080.3
cg00849368	ARSK	UM	UM	UM	UM	5	NM_198150.1
cg00850538	CRIM1	UC	UC	UM	UC	2	NM_016441.1
cg00852964	VNN1	UC	UC	HypoM	UC	6	NM_004666.1
cg00853068	FMNL1	UM	UM	UM	UM	17	NM_005892.3
cg00854637	TSNAXIP1	UM	UM	UM	UM	16	NM_018430.1
cg00854995	SKP1A	UM	UM	UM	UM	5	NM_006930.2
cg00856375	PSMD14	UM	UM	UM	UM	2	NM_005805.2
cg00858899	CCND1	UC	UC	UM	UM	11	NM_053056.1
cg00859193	C13orf12	UM	UM	UM	UM	13	NM_015932.2
cg00859655	CYB5R2	M	M	M	UC	11	NM_016229.2
cg00861635	ZNF200	UM	UM	UM	UM	16	NM_198087.1
cg00862770	FKBP5	UM	UM	UM	UM	6	NM_004117.2
cg00864867	PAWR	UM	UM	UM	UM	12	NM_002583.2
cg00870662	PARD6G	UM	UM	UM	UM	18	NM_032510.2
cg00871453	WDR67	UM	UM	UM	UM	8	NM_145647.1
cg00873037	NEIL2	UM	UM	UM	UM	8	NM_145043.1
cg00873937	ATOH7	UM	UM	UM	UM	10	NM_145178.2
cg00875272	TAL1	UM	UM	UM	UM	1	NM_003189.1
cg00876704	PKN1	UM	UM	UM	UM	19	NM_002741.3
cg00877887	LOC405753	UM	UM	UM	UM	15	NM_207581.1
cg00877964	SLC1A4	UM	UM	UM	UM	2	NM_003038.2
cg00881086	NPHP3	UM	UM	UM	UM	3	NM_153240.3
cg00881370	LOC55908	HypoM	HypoM	HypoM	HypoM	19	NM_018687.3
cg00882451	ZP2	M	M	M	HypoM	16	NM_003460.1
cg00882832	SPRY1	UM	UM	UM	UM	4	NM_005841.1
cg00884529	BZW2	UM	UM	UM	UM	7	NM_014038.1
cg00886554	NMU	UM	UM	UM	UM	4	NM_006681.1
cg00887101	KIAA1698	UM	UM	UM	UM	11	NM_030628.1
cg00887547	TAOK3	UM	UM	UM	UM	12	NM_016281.2
cg00887700	EIF2B1	UM	UM	UM	UM	12	NM_001414.2
cg00888007	CCND2	UM	UM	UM	UM	12	NM_001759.2
cg00888479	SLC24A3	UM	UM	UM	UM	20	NM_020689.3
cg00888561	WDFY2	UM	UM	UM	UM	13	NM_052950.2
cg00890257	DEGS2	UM	UM	UM	UM	14	NM_206918.1
cg00891278	CCDC37	UM	UM	UM	UM	3	NM_182628.1
cg00891541	SMPD3	UC	UC	UM	UC	16	NM_018667.2
cg00892393	MGC35212	UC	UC	UC	UC	16	NM_152764.1
cg00892798	NGFR	UM	UM	UM	UM	17	NM_002507.1
cg00893242	SND1	UM	UM	UM	UM	7	NM_014390.2
cg00893636	EPM2AIP1	UM	UM	UM	UM	3	NM_014805.2
cg00893987	RPL7L1	UM	UM	UM	UM	6	NM_198486.2
cg00895324	PCP4	UC	M	UC	UC	21	NM_006198.2
cg00896220	CCL4L2	UC	HypoM	HypoM	UC	17	NM_207007.2
cg00897329	LACE1	UM	UM	UM	UM	6	NM_145315.3
cg00899086	11-Sep	UM	UM	UM	UM	4	NM_018243.2
cg00899641	SF3B1	UM	UM	UM	UM	2	NM_012433.2
cg00899659	ZNF22	UC	UC	UC	HyperM	10	NM_006963.3
cg00901493	YBX2	UM	UM	UM	UM	17	NM_015982.1
cg00901652	SH2BP1	UM	UM	UM	UM	11	NM_014633.2
cg00901683	CPSF4	UM	UM	UM	UM	7	NM_006693.1
cg00901704	SLC25A19	UM	UM	UM	UM	17	NM_021734.3
cg00901766	MLLT1	UM	UM	UM	UM	19	NM_005934.2
cg00903242	CHL1	UM	UM	UM	UM	3	NM_006614.2
cg00903375	SBDS	UM	UM	UM	UM	7	NM_016038.2
cg00904483	MGMT	M	M	M	M	10	NT_008818.15
cg00904574	PLK3	UM	UM	UM	UM	1	NM_004073.2
cg00905170	RRS1	UM	UM	UM	UM	8	NM_015169.3
cg00906183	HGS	UM	UM	UM	UM	17	NM_004712.3
cg00908551	FANCF	UM	UM	UM	UM	11	NM_022725.2
cg00910067	SLC7A10	UM	UM	UM	UM	19	NM_019849.1
cg00910168	DHX37	UC	UC	M	UC	12	NM_032656.2
cg00911351	PCDHGB4	UM	UM	UM	UM	5	NM_003736.2
cg00912942	C1orf127	M	M	M	M	1	NM_173507.1
cg00915206	GAD1	UM	UM	UM	UM	2	NM_013445.3
cg00915289	CKS1B	UM	UM	UM	UM	1	NM_001826.1
cg00916199	PRO1580	UM	UM	UM	UM	5	NM_018502.2
cg00916635	PTPN22	M	M	M	UC	1	NM_012411.2
cg00917893	PDHB	UM	UM	UM	UM	3	NM_000925.1
cg00918005	REG3G	M	M	M	M	2	NM_001008387.1
cg00918794	PPIB	UM	UM	UM	UM	15	NM_000942.4
cg00919857	TMOD2	UM	UM	UM	UM	15	NM_014548.2
cg00922727	SESN1	UM	UM	UM	UC	6	NM_014454.1
cg00925229	GPR137	UM	UM	UM	UM	11	NM_020155.2
cg00925717	SCNN1B	UM	UM	UM	UM	16	NM_000336.1
cg00929606	ZNF3	UC	UC	UM	UC	7	NM_032924.2
cg00929855	HSPA1A	UM	UM	UM	UM	6	NM_005345.4
cg00930078	FBXO28	UM	UM	UM	UM	1	NM_015176.1
cg00930194	PROP1	UC	UC	UC	UC	5	NM_006261.2
cg00930873	ALDH1A2	UM	UM	UM	UM	15	NM_003888.2
cg00931491	SULT1A2	UC	UC	UC	UC	16	NM_001054.2
cg00935364	PKP3	UC	UC	M	UC	11	NM_007183.2
cg00935388	RNASE8	M	M	M	M	14	NM_138331.1
cg00935430	ZNF678	UM	UM	UM	UM	1	NM_178549.2
cg00936626	PIGZ	UC	UC	HyperM	UC	3	NM_025163.2
cg00940278	GATA6	UM	UM	UM	UM	18	NM_005257.3
cg00940891	FGFRL1	UM	UM	UM	UM	4	NM_021923.3
cg00941229	ZA20D1	UM	UM	UM	UM	1	NM_020205.1
cg00943245	PCDHGC5	M	M	M	M	5	NM_018929.2
cg00943909	GNAS	UC	UC	UC	UC	20	NT_011362.9
cg00943950	UBE2B	UM	UM	UM	UM	5	NM_003337.2
cg00945507	SEC61G	UM	UM	UM	UM	7	NM_014302.3
cg00945862	SLC4A5	M	M	M	M	2	NM_021196.2
cg00947019	H2AFV	UM	UM	UM	UM	7	NM_012412.3
cg00948500	KRTAP20-2	UC	UC	UC	UC	21	NM_181616.1
cg00948524	RNF135	UM	UM	UM	UM	17	NM_032322.3
cg00949442	ABCA3	UM	UM	UM	UM	16	NM_001089.1
cg00949554	UBE2E3	UC	UM	UC	UM	2	NM_182678.1
cg00950418	SRPK2	UM	UM	UM	UM	7	NM_182691.1
cg00950621	STARD5	UM	UM	UM	UM	15	NM_030574.2
cg00951770	RABGGTA	UC	UC	M	HypoM	14	NM_182836.1
cg00953256	CCND1	UC	UC	HypoM	HypoM	11	NT_078088.3
cg00953277	SFRS2	UM	UM	UM	UM	17	NM_003016.2
cg00954003	TMSB10	UM	UM	UM	UM	2	NM_021103.3
cg00954566	SCD	UM	UM	UM	UM	10	NM_005063.4
cg00955230	RFC2	UM	UM	UM	UM	7	NM_181471.1
cg00955451	APBA2	M	M	M	UC	15	NM_005503.2
cg00958517	ST3GAL2	UM	UM	UM	UM	16	NM_006927.2
cg00958560	FLJ46481	M	M	M	UC	4	NM_207405.1
cg00960702	CCDC9	UM	UM	UM	UM	19	NM_015603.1
cg00962459	PROKR1	UC	UC	UC	UC	2	NM_138964.2
cg00964109	UBL7	UM	UM	UM	UM	15	NM_032907.3
cg00968931	MRPL54	UC	UC	UC	UC	19	NM_172251.1
cg00969271	ORM2	M	M	M	M	9	NM_000608.2
cg00969446	CENTA1	UC	UC	UC	UC	7	NM_006869.1
cg00970325	PAQR9	UM	UM	UM	UM	3	NM_198504.1
cg00970385	FLJ38725	UC	UC	UC	UC	13	NM_153218.1
cg00971396	POLR2H	UM	UM	UM	UM	3	NM_006232.2
cg00973286	TNFRSF1A	UM	UM	UM	UC	12	NM_001065.2
cg00973334	LASS5	UM	UM	UM	UM	12	NM_147190.1
cg00973677	CHRM2	UM	UM	UM	UM	7	NM_000739.2
cg00974864	FCGR3B	HypoM	HypoM	HypoM	HypoM	1	NM_000570.2
cg00976054	ATP5H	UM	UM	UM	UM	17	NM_006356.2
cg00979348	HPSE	UM	UM	UM	UM	4	NM_006665.2
cg00980978	WFDC2	UM	UM	UM	UM	20	NM_080733.1
cg00983520	CPT1B	UM	UM	UM	UM	22	NM_004377.2
cg00983899	CABP2	UC	UC	UC	UC	11	NM_031204.1
cg00984602	SRF	UC	UC	UM	UC	6	NM_003131.2
cg00986320	CYFIP2	UC	UC	UC	UC	5	NM_014376.1
cg00987015	CHRM1	UC	UC	UM	UC	11	NM_000738.2
cg00987379	ZNF395	UM	UM	UM	UM	8	NM_018660.2
cg00988256	TSPAN16	M	M	M	M	19	NM_012466.2
cg00995152	DAB2IP	UC	UC	M	UC	9	NT_008470.18
cg00995327	CHST2	UM	UM	UM	UM	3	NM_004267.3
cg00995520	KCNA3	UC	UC	UM	UM	1	NM_002232.2
cg00997424	PI4KII	UM	UM	UM	UC	10	NM_018425.2
cg01001286	IL16	UC	UC	UC	UM	15	NM_004513.3
cg01003992	LOC388152	UM	UM	UM	UM	15	NM_203426.1
cg01007201	CLEC4A	UC	M	UC	HypoM	12	NM_016184.2
cg01009664	TRH	UM	UM	UM	UM	3	NM_007117.1
cg01013324	EFNB3	UM	UM	UM	UM	17	NM_001406.3
cg01015871	MT4	UC	UC	UC	UC	16	NM_032935.1
cg01015879	RDX	UM	UM	UM	UM	11	NM_002906.3
cg01017147	DNM3	UM	UM	UM	UC	1	NM_015569.2
cg01021485	CSNK1G1	UM	UM	UM	UM	15	NM_001011664.2
cg01025762	DLD	UM	UM	UM	UM	7	NM_000108.2
cg01025842	TRADD	UM	UM	UM	UM	16	NM_003789.2
cg01026744	NAP1L5	UC	UC	M	UC	4	NM_153757.1
cg01027739	DOLPP1	UM	UM	UM	UM	9	NM_020438.3
cg01027805	ZNF219	UM	UM	UM	UM	14	NM_016423.1
cg01029592	SOX15	UC	UC	UC	UC	17	NM_006942.1
cg01031251	RPS6KA1	M	M	M	UC	1	NM_001006665.1
cg01031400	TNFRSF10D	UM	UM	UM	UM	8	NM_003840.3
cg01033160	CEBPG	UM	UM	UM	UM	19	NM_001806.2
cg01033938	ADAMTS8	UM	UM	UM	UM	11	NM_007037.3
cg01035238	TNFAIP6	UC	UC	M	UC	2	NM_007115.2
cg01035422	PLIN	M	M	M	M	15	NM_002666.3
cg01036012	TUBB8	UC	UC	M	UC	10	NM_177987.1
cg01036148	RNPEP	UM	UM	UM	UM	1	NM_020216.3
cg01036173	C9orf46	UM	UM	UM	UM	9	NM_018465.1
cg01036779	SH2D3A	UM	UM	UM	UM	19	NM_005490.1
cg01037108	HSPA9B	UM	UM	UM	UM	5	NM_004134.4
cg01040062	CYB5D2	UM	UM	UM	UM	17	NM_144611.2
cg01040759	ST3GAL5	UM	UM	UM	UM	2	NM_003896.2
cg01040850	MR1	UC	UC	M	UC	1	NM_001531.1
cg01041367	TMEM70	UM	UM	UM	UM	8	NM_017866.3
cg01043330	RIC3	UM	UM	UM	UC	11	NM_024557.2
cg01043831	PTTG2	UC	M	UC	UC	4	NM_006607.1
cg01044662	C2orf3	UM	UM	UM	UM	2	NM_003203.3
cg01044722	MYH10	UC	UM	UC	UM	17	NM_005964.1
cg01045423	GLMN	UC	UC	UC	UC	1	NM_053274.1
cg01046174	PIP5K3	UM	UM	UM	UM	2	NM_015040.2
cg01047414	PHYH	UM	UM	UM	UM	10	NM_006214.2
cg01048931	ECOP	UM	UM	UM	UM	7	NM_030796.2
cg01049530	BMP3	UM	UM	UM	UM	4	NM_001201.1
cg01050433	TYRO3	UM	UM	UM	UM	15	NM_006293.2
cg01053621	APOA2	UC	UC	M	HypoM	1	NM_001643.1
cg01055695	PAEP	UC	HypoM	HypoM	UC	9	NM_001018049.1
cg01056155	BTF3	UM	UM	UM	UM	5	NM_001207.3
cg01056568	GLP2R	UC	UC	UC	UC	17	NM_004246.1
cg01057962	BCL6	UM	UM	UM	UM	3	NM_001706.2
cg01058368	CDH10	UM	UM	UM	UC	5	NM_006727.2
cg01062029	ROR2	UM	UM	UM	UM	9	NM_004560.2
cg01063524	NME1	UM	UM	UM	UM	17	NM_000269.2
cg01063813	STAT6	UC	UM	UC	HyperM	12	NM_003153.3
cg01064307	CD55	UM	UM	UM	UM	1	NM_000574.2
cg01064957	SNX2	UM	UM	UM	UM	5	NM_003100.2
cg01065920	NDUFA12	UM	UM	UM	UM	12	NM_018838.3
cg01069256	C8orf70	UM	UM	UM	UM	8	NM_016010.1
cg01071811	L3MBTL	UC	UC	UC	UC	20	NM_015478.4
cg01072821	UNQ9391	UC	UC	M	UC	8	NM_198464.1
cg01074640	IFNA17	UC	UC	HypoM	UC	9	NM_021268.1
cg01076838	TMEM86B	UC	UC	M	M	19	NM_173804.3
cg01078276	PLAU	UM	UM	UM	UM	10	NM_002658.2
cg01078434	MAS1L	HypoM	HypoM	HypoM	HypoM	6	NM_052967.1
cg01078689	PSG5	UC	UC	UC	UC	19	NM_002781.2
cg01078871	FBXO33	UM	UM	UM	UM	14	NM_203301.1
cg01081263	SCUBE2	UC	UC	UM	UM	11	NM_020974.1
cg01082679	CCNT1	UM	UM	UM	UM	12	NM_001240.2
cg01086978	ARFGEF1	UM	UM	UM	UM	8	NM_006421.3
cg01087382	MAP3K7	UM	UM	UM	UC	6	NM_003188.2
cg01087710	LIN10	UM	UM	UM	UM	16	NM_025187.3
cg01090445	TRAIP	UM	UM	UM	UM	3	NM_005879.2
cg01091448	AMACR	UM	UM	UM	UM	5	NM_014324.4
cg01091565	MESP1	M	M	M	M	15	NM_018670.1
cg01092561	PPP1R3B	UM	UM	UM	UM	8	NM_024607.1
cg01095482	TIE1	M	M	M	HypoM	1	NM_005424.2
cg01095590	KIAA0040	UM	UM	UM	UM	1	NM_014656.1
cg01097940	SPSB2	UM	UM	UM	UM	12	NM_032641.1
cg01100784	MAPK8IP3	UM	UM	UM	UM	16	NM_033392.3
cg01103730	IL20	HypoM	HypoM	HypoM	HypoM	1	NM_018724.3
cg01103836	MYO9B	UC	UC	M	M	19	NM_004145.2
cg01104423	EIF2AK1	UM	UM	UM	UM	7	NM_014413.2
cg01106788	KIAA1632	M	M	M	M	18	NM_020964.1
cg01107031	TGFB1	UM	UM	UM	UM	19	NM_000660.3
cg01107741	CANT1	UM	UM	UM	UM	17	NM_138793.2
cg01108476	TCP11	M	M	M	M	6	NM_018679.2
cg01110312	GTF2H3	UC	UM	UC	UC	12	NM_001516.3
cg01110846	KCTD13	UM	UM	UM	UM	16	NM_178863.2
cg01112778	PPP2R2B	UC	UC	HyperM	UC	5	NM_181674.1
cg01114088	CYTL1	UM	UM	UM	UM	4	NM_018659.2
cg01116966	TCF7	UM	UM	UM	UM	5	NM_201633.1
cg01117627	CYP46A1	UM	UM	UM	UM	14	NM_006668.1
cg01119135	C1orf116	UC	HypoM	HypoM	UC	1	NM_023938.4
cg01120165	HDAC10	UM	UM	UM	UM	22	NM_032019.4
cg01120307	LOC349236	M	M	M	M	9	NM_182635.1
cg01120308	PICALM	UC	UC	UC	UM	11	NM_007166.2
cg01120898	IL1RAP	UM	UM	UM	UM	3	NM_002182.2
cg01124420	EDAR	UC	UC	UC	UC	2	NM_022336.1
cg01124961	RC74	UM	UM	UM	UM	8	NM_018250.1
cg01125463	PEX6	UC	UM	UC	UM	6	NM_000287.2
cg01126560	C9orf142	M	HyperM	M	UC	9	NM_183241.1
cg01127428	SYCP3	M	M	M	M	12	NM_153694.3
cg01128603	SF3B2	UC	UM	UC	UM	11	NM_006842.2
cg01129459	FLJ46156	UM	UM	UM	UM	14	NM_198499.1
cg01129847	C19orf35	UC	UC	UC	UC	19	NM_198532.1
cg01130192	ACO1	UM	UM	UM	UM	9	NM_002197.1
cg01131735	SC65	UM	UM	UM	UM	17	NM_006455.2
cg01134491	MTHFR	UM	UM	UM	UM	1	NT_021937.18
cg01135200	STXBP5	UM	UM	UM	UM	6	NM_139244.2
cg01136458	CSMD1	UC	UC	UC	UC	8	NM_033225.3
cg01137065	FOXK2	UM	UM	UM	UM	17	NM_181430.1
cg01137198	TA-PP2C	UM	UM	UM	UM	12	NM_139283.1
cg01137532	ZNF365	UM	UM	UM	UM	10	NM_199451.1
cg01137708	NFKB1	UM	UM	UM	UM	4	NM_003998.2
cg01137737	MIR16	UM	UM	UM	UM	16	NM_016641.3
cg01138020	MGC29671	UC	UC	M	UC	17	NM_182538.3
cg01139059	TSN	UM	UM	UM	UM	2	NM_004622.2
cg01139966	GOLPH3L	UM	UM	UM	UM	1	NM_018178.3
cg01141769	USP25	UM	UM	UM	UM	21	NM_013396.3
cg01143454	C20orf141	UC	UC	UC	UM	20	NM_080739.2
cg01144251	KLK9	HypoM	HypoM	HypoM	HypoM	19	NM_012315.1
cg01144286	C20orf103	UM	UM	UM	UM	20	NM_012261.2
cg01145389	CDKN2C	UM	UM	UM	UM	1	NM_001262.2
cg01145396	CHRNG	UC	HypoM	UC	UC	2	NM_005199.4
cg01146980	DNAJA5	UM	UM	UM	UM	5	NM_001012339.2
cg01148741	DUSP2	UC	UC	UC	UC	2	NM_004418.2
cg01150454	MRPS5	UM	UM	UM	UM	2	NM_031902.3
cg01151686	LIG3	UM	UM	UM	UM	17	NM_013975.2
cg01151699	CACNG2	UM	UM	UM	UM	22	NM_006078.2
cg01152019	HOXD4	M	M	HyperM	UC	2	NM_014621.2
cg01152499	FAM46C	UM	UM	UM	UM	1	NM_017709.2
cg01154193	IQCC	UM	UM	UM	UM	1	NM_018134.1
cg01154537	C10orf4	UM	UM	UM	UM	10	NM_203440.2
cg01155039	AMN	UM	UM	UM	UM	14	NM_030943.1
cg01160766	RPL38	UM	UM	UM	UM	17	NM_000999.2
cg01161216	NULP1	UM	UM	UM	UM	16	NM_014972.1
cg01161597	TAF2	UM	UM	UM	UM	8	NM_003184.2
cg01161611	GALNT13	UC	M	UC	UC	2	NM_052917.1
cg01166674	ABCB8	UM	UM	UM	UM	7	NM_007188.2
cg01168201	HIC1	UM	UM	UM	UM	17	NM_006497.2
cg01169610	INPP4A	UC	UC	UC	M	2	NM_001566.1
cg01169726	DLX5	UM	UM	UM	UM	7	NT_007933.14
cg01169778	GBGT1	UC	UC	UC	M	9	NM_021996.3
cg01171588	USP38	UM	UM	UM	UM	4	NM_032557.4
cg01172656	NRBF2	UM	UM	UM	UM	10	NM_030759.1
cg01172735	SESN2	UM	UM	UM	UM	1	NM_031459.3
cg01172899	SLC16A14	UM	UM	UM	UC	2	NM_152527.3
cg01172972	ZFYVE9	UM	UM	UM	UM	1	NM_004799.2
cg01173186	VMP	UC	UC	UM	UC	6	NM_080723.2
cg01173291	ZSCAN2	UM	UM	UM	UM	15	NM_001007072.1
cg01176271	SNX1	UM	UM	UM	UM	15	NM_003099.3
cg01177524	NEDD9	UM	UM	UM	UM	6	NM_006403.2
cg01177956	SLC4A2	UM	UM	UM	UM	7	NM_003040.2
cg01182585	C7orf30	UM	UM	UM	UM	7	NM_138446.1
cg01182697	TMEM59	UC	UC	HypoM	UC	1	NM_004872.3
cg01182873	TAS2R3	M	M	M	UC	7	NM_016943.2
cg01183669	ST7L	UM	UM	UM	UM	1	NM_198327.1
cg01184449	EML4	UC	UM	UC	UC	2	NM_019063.2
cg01184522	ZNF496	UM	UM	UM	UM	1	NM_032752.1
cg01185080	ZNF710	UC	UC	UM	UM	15	NM_198526.1
cg01186777	TNFSF9	UM	UM	UM	UM	19	NM_003811.2
cg01190915	MT2A	UM	UM	UM	UM	16	NM_005953.2
cg01191395	SAT2	UM	UM	UM	UM	17	NM_133491.2
cg01192900	BTG4	UM	UM	UM	UM	11	NM_017589.2
cg01192952	LGALS14	UC	UC	UC	UC	19	NM_020129.2
cg01193293	SIGLEC7	UC	UC	UC	UC	19	NM_014385.1
cg01194444	MYOG	M	M	M	M	1	NM_002479.3
cg01195127	YIPF4	UM	UM	UM	UM	2	NM_032312.2
cg01197831	FBP2	M	M	M	M	9	NM_003837.2
cg01199721	GCN1L1	UM	UM	UM	UM	12	NM_006836.1
cg01200060	SCRT2	UM	UM	UM	UM	20	NM_033129.1
cg01200177	POLR2D	UC	UC	UC	UC	2	NM_004805.2
cg01204271	YBX2	UM	UM	UM	UM	17	NM_015982.1
cg01204985	LILRA4	UC	HypoM	HypoM	UC	19	NM_012276.3
cg01206472	TOMM22	UM	UM	UM	UM	22	NM_020243.4
cg01206970	PPFIA3	M	M	M	M	19	NM_003660.2
cg01211097	USP10	UC	UC	UM	UC	16	NM_005153.1
cg01214209	MANEAL	UC	UC	UC	UC	1	NM_152496.1
cg01214321	DPYSL2	UM	UM	UM	UM	8	NM_001386.4
cg01220033	WDR34	UM	UM	UM	UM	9	NM_052844.3
cg01221484	ZNF584	UM	UM	UM	UM	19	NM_173548.1
cg01221637	C20orf112	UM	UM	UM	UM	20	NM_080616.1
cg01222684	TTC1	UM	UM	UM	UM	5	NM_003314.1
cg01226811	KCNJ8	UM	UM	UM	UM	12	NM_004982.2
cg01226883	MTHFR	UM	UM	UM	UM	1	NT_021937.18
cg01227741	GIMAP7	HypoM	HypoM	HypoM	HypoM	7	NM_153236.3
cg01228636	PTEN	UM	UM	UM	UM	10	NT_030059.12
cg01230160	DGKD	UM	UM	UM	UM	2	NM_003648.2
cg01231779	NID2	UM	UM	UM	UM	14	NM_007361.2
cg01234063	ST3GAL4	UM	UM	UM	UM	11	NM_006278.1
cg01234133	COL1A1	UM	UM	UM	UM	17	NM_000088.2
cg01237132	CST2	UC	UC	HypoM	UC	20	NM_001322.2
cg01240931	APC	UM	UM	UM	UM	5	NM_000038.3
cg01241375	INVS	UM	UM	UM	UM	9	NM_183245.1
cg01242619	PLEC1	UM	UM	UM	UC	8	NM_201379.1
cg01244871	FAM82B	UM	UM	UM	UM	8	NM_016033.1
cg01245595	LSS	UM	UM	UM	UM	21	NM_002340.3
cg01245656	ASNS	UM	UM	UM	UM	7	NM_001673.2
cg01246254	PLEKHA1	UM	UM	UM	UM	10	NM_021622.3
cg01246405	STIM1	UM	UM	UM	UM	11	NM_003156.2
cg01248426	ATP6V0D2	UC	UC	UC	UC	8	NM_152565.1
cg01249910	SAT2	UM	UM	UM	UM	17	NM_133491.2
cg01251255	NSUN5	UM	UM	UM	UM	7	NM_018044.2
cg01252496	MDS032	UM	UM	UM	UC	19	NM_018467.2
cg01253107	STOML2	UM	UM	UM	UM	9	NM_013442.1
cg01254459	PSMC6	UM	UM	UM	UM	14	NM_002806.2
cg01254505	BST2	UM	UM	UM	UM	19	NM_004335.2
cg01255349	PPFIBP1	UM	UM	UM	UM	12	NM_003622.2
cg01255591	R3HDML	M	M	M	UC	20	NM_178491.2
cg01259619	ITPKB	UM	UM	UM	UM	1	NM_002221.2
cg01260219	ADAMTS8	UC	UC	UC	UC	11	NM_007037.3
cg01261503	POLG2	UM	UM	UM	UC	17	NM_007215.2
cg01261535	N-PAC	UM	UM	UM	UM	16	NM_032569.2
cg01262913	DSCR9	UM	UM	UM	UM	21	NM_148675.2
cg01263716	PHLDA2	UM	UM	UM	UM	11	NM_003311.3
cg01264826	CTDSP1	UM	UM	UM	UM	2	NM_021198.1
cg01265637	C20orf141	M	M	M	M	20	NM_080739.2
cg01267315	C1orf164	UM	UM	UM	UM	1	NM_018150.2
cg01269795	BTN3A3	UC	UM	UC	UC	6	NM_006994.3
cg01272601	AAK1	UM	UM	UM	UM	2	NM_014911.2
cg01273150	CORO1C	UM	UM	UM	UM	12	NM_014325.2
cg01274324	C21orf77	M	M	M	HypoM	21	NM_018277.1
cg01274660	TRIP6	UM	UM	UM	UM	7	NM_003302.1
cg01275830	C10orf95	M	M	M	M	10	NM_024886.1
cg01277844	PYGO2	UM	UM	UM	UM	1	NM_138300.3
cg01278291	DOK3	M	M	M	UC	5	NM_024872.1
cg01278696	SMARCA5	UM	UM	UM	UM	4	NM_003601.2
cg01280080	ATIC	UM	UM	UM	UM	2	NM_004044.4
cg01281797	LYSMD1	UM	UM	UM	UM	1	NM_212551.2
cg01281904	OPRK1	UC	UC	UC	UC	8	NM_000912.3
cg01282074	NKX2-5	UM	UM	UM	UM	5	NM_004387.2
cg01282432	C14orf101	UM	UM	UM	UM	14	NM_017799.2
cg01283289	FLJ21963	UM	UM	UM	UM	12	NM_024560.2
cg01284619	HCN2	UM	UM	UM	UM	19	NM_001194.2
cg01288067	MELK	UM	UM	UM	UM	9	NM_014791.2
cg01288598	CD83	UM	UM	UM	UM	6	NM_004233.2
cg01291404	COL2A1	UM	UM	UM	UM	12	NM_001844.3
cg01292265	NOL5A	UM	UM	UM	UM	20	NM_006392.2
cg01293143	TCEA2	UC	UC	UC	UC	20	NM_003195.4
cg01293647	NEUROD2	UM	UM	UM	UM	17	NM_006160.2
cg01294695	MESP1	UM	UM	UM	UM	15	NM_018670.1
cg01294702	FOXJ1	UC	UM	UC	UM	17	NM_001454.2
cg01295203	PRDM14	UM	UM	UM	UM	8	NM_024504.2
cg01297972	SDCCAG33	M	M	M	M	18	NM_005786.3
cg01299496	NOLA3	UM	UM	UM	UM	15	NM_018648.2
cg01301664	FST	UM	UM	UM	UM	5	NM_013409.1
cg01305421	IGF1	UC	UC	UC	UM	12	NM_000618.2
cg01305625	PDLIM4	UC	UC	UC	UC	5	NM_003687.2
cg01306510	CDKN1A	UM	UM	UM	UM	6	NM_078467.1
cg01307730	HIST1H2AA	M	M	M	M	6	NM_170745.3
cg01308501	IL12A	UM	UM	UM	UM	3	NM_000882.2
cg01308601	C12orf49	UM	UM	UM	UM	12	NM_024738.1
cg01309152	PCP4	UC	UC	M	M	21	NM_006198.2
cg01309153	SURF1	M	M	M	M	9	NM_003172.2
cg01311285	SPATA4	UM	UM	UM	UM	4	NM_144644.2
cg01313514	WNT3A	UM	UM	UM	UM	1	NM_033131.2
cg01313949	LOC202459	M	M	M	M	6	NM_145303.1
cg01313966	C18orf24	UM	UM	UM	UM	18	NM_145060.1
cg01316516	LDHA	UM	UM	UM	UM	11	NM_005566.1
cg01316789	RBM12	UM	UM	UM	UM	20	NM_006047.4
cg01316819	PPP1R1A	UM	UM	UM	UM	12	NM_006741.2
cg01318557	LAT2	UC	UC	UC	UC	7	NM_014146.2
cg01320040	ZNF295	UM	UM	UM	UM	21	NM_020727.3
cg01320361	SEC63	UM	UM	UM	UM	6	NM_007214.3
cg01320507	SPHAR	UC	M	UC	UC	1	NM_006542.2
cg01321151	AP2A2	UC	UC	UC	UC	11	NM_012305.2
cg01322079	SFT2D1	UM	UM	UM	UM	6	NM_145169.1
cg01322134	WNT3A	UM	UM	UM	UM	1	NM_033131.2
cg01322897	LETMD1	UM	UM	UM	UM	12	NM_015416.3
cg01324261	SCRG1	UC	UC	UM	UC	4	NM_007281.1
cg01328164	HINT2	UM	UM	UM	UM	9	NM_032593.2
cg01331554	G3BP2	UM	UM	UM	UM	4	NM_012297.3
cg01333011	PTHLH	UC	UC	UM	UM	12	NM_002820.2
cg01333131	CDC42BPB	UM	UM	UM	UM	14	NM_006035.2
cg01333619	VPS26B	UM	UM	UM	UM	11	NM_052875.2
cg01333788	GJB5	UC	M	UC	M	1	NM_005268.2
cg01334437	LYPLA1	UM	UM	UM	UM	8	NM_006330.2
cg01335367	C12orf34	UC	UC	HyperM	UC	12	NM_032829.1
cg01340005	SOX2	UM	UM	UM	UM	3	NM_003106.2
cg01342792	FAM71A	UC	UC	UC	M	1	NM_153606.1
cg01343729	ZNF688	UM	UM	UM	UM	16	NM_145271.3
cg01344171	C6orf206	UC	UC	UM	UM	6	NM_152732.2
cg01344452	DGKE	UM	UM	UM	UM	17	NM_003647.1
cg01344518	RGS11	UC	M	UC	UC	16	NM_183337.1
cg01346152	DHRS3	UC	HyperM	UC	HyperM	1	NM_004753.4
cg01346589	RCC2	UM	UM	UM	UM	1	NM_018715.1
cg01346718	CSNK1E	UC	UC	UC	UC	22	NM_001894.4
cg01347719	DQX1	M	M	M	M	2	NM_133637.1
cg01348086	RGS14	UC	UC	UC	UC	5	NM_006480.4
cg01348757	PLIN	M	M	M	M	15	NM_002666.3
cg01350700	DCXR	UM	UM	UM	UM	17	NM_016286.2
cg01351032	CIITA	UC	UC	UC	UC	16	NM_000246.2
cg01352108	KCNK4	UM	UM	UM	UM	11	NM_016611.2
cg01352882	STUB1	UM	UM	UM	UM	16	NM_005861.2
cg01353448	C7orf16	UC	UC	UM	UC	7	NM_006658.2
cg01354473	HOXA9	UM	UM	UM	UM	7	NM_152739.2
cg01355520	HADHA	UC	UC	UM	UC	2	NM_000182.3
cg01355739	GNAS	UC	UC	UC	UC	20	NT_011362.9
cg01356829	IL12RB2	UC	HypoM	UC	UC	1	NM_001559.2
cg01357116	ATOH1	UM	UM	UM	UM	4	NM_005172.1
cg01357263	BCL7A	UM	UM	UM	UM	12	NM_020993.3
cg01359534	AQP10	UC	HypoM	HypoM	UC	1	NM_080429.2
cg01360325	TAF5	UM	UM	UM	UM	10	NM_006951.3
cg01360768	TSG101	UM	UM	UM	UM	11	NM_006292.2
cg01361777	DLG5	M	M	M	M	10	NM_004747.2
cg01362183	MAP3K7IP2	UM	UM	UM	UM	6	NM_015093.2
cg01366407	FLAD1	UM	UM	UM	UM	1	NM_025207.3
cg01366419	WBSCR17	UM	UM	UM	UM	7	NM_022479.1
cg01367992	LY9	UC	HypoM	HypoM	UC	1	NM_002348.2
cg01369413	UBQLN3	HypoM	HypoM	HypoM	HypoM	11	NM_017481.2
cg01369850	ZNF175	UM	UM	UM	UM	19	NM_007147.2
cg01369981	CAMKK2	UM	UM	UM	UM	12	NM_006549.3
cg01371258	ZNF184	UM	UM	UM	UM	6	NM_007149.1
cg01372605	C12orf62	UM	UM	UM	UM	12	NM_032901.2
cg01372689	MRPL12	UM	UM	UM	UM	17	NM_002949.2
cg01373706	TMEM86A	UM	UM	UM	UM	11	NM_153347.1
cg01374047	HCFC1R1	UM	UM	UM	UM	16	NM_001002017.1
cg01375871	TPSD1	UC	UC	UC	UC	16	NM_012217.2
cg01376672	ANAPC5	UM	UM	UM	UM	12	NM_016237.3
cg01377755	ACP6	UC	UC	UC	UC	1	NM_016361.2
cg01377911	NTF5	UC	UC	UM	UM	19	NM_006179.3
cg01381846	HOXA9	UC	UC	UC	UC	7	NM_152739.2
cg01382363	KIAA0859	UM	UM	UM	UM	1	NM_001007239.1
cg01385430	VPS45A	UM	UM	UM	UM	1	NM_007259.2
cg01386493	ADRB3	UM	UM	UM	UM	8	NM_000025.1
cg01390445	LIPH	HypoM	HypoM	HypoM	HypoM	3	NM_139248.2
cg01395672	ZNF207	UM	UM	UM	UM	17	NM_001032293.1
cg01399317	FLJ46072	UC	UC	M	UC	8	NM_198488.1
cg01400401	C19orf30	UC	UC	UC	UM	19	NM_174947.2
cg01401337	PHF2	UM	UM	UM	UM	9	NM_024517.1
cg01401376	EYA4	UM	UM	UM	UM	6	NT_025741.14
cg01402045	FLJ23356	UM	UM	UM	UM	8	NM_032237.2
cg01402255	GATAD2B	UC	UC	UM	UC	1	NM_020699.1
cg01404197	ZW10	UM	UM	UM	UM	11	NM_004724.2
cg01404615	DKK2	UM	UM	UM	UM	4	NM_014421.2
cg01405107	HOXB5	UM	UM	UM	UM	17	NM_002147.2
cg01405761	MGC34646	UM	UM	UM	UM	8	NM_173519.1
cg01407244	TNFRSF10C	UC	UC	UM	UM	8	NT_023666.17
cg01407341	SPATA8	M	M	M	M	15	NM_173499.2
cg01407797	FLJ33814	UM	UM	UM	UM	22	NM_173510.1
cg01408558	PDE4A	UC	UC	HypoM	UC	19	NM_006202.1
cg01409734	TRAFD1	UM	UM	UM	UM	12	NM_006700.1
cg01410472	CRISPLD1	UM	UM	UM	UM	8	NM_031461.3
cg01411954	NVL	UM	UM	UM	UM	1	NM_002533.2
cg01412445	BBS4	UM	UM	UM	UM	15	NM_033028.2
cg01413314	IFRD2	UM	UM	UM	UM	3	NM_006764.3
cg01413516	INSL3	M	M	M	M	19	NM_005543.2
cg01414934	SH3BGRL3	UC	UC	UC	UM	1	NM_031286.2
cg01418124	ARHGAP24	UM	UM	UM	UM	4	NM_031305.1
cg01419479	GLUL	UM	UM	UM	UM	1	NM_001033056.1
cg01419675	RHOB	UM	UM	UM	UM	2	NM_004040.2
cg01419679	PTTG1IP	UM	UM	UM	UM	21	NM_004339.2
cg01419788	ITPK1	UM	UM	UM	UM	14	NM_014216.3
cg01420388	FBXO2	UM	UM	UM	UC	1	NM_012168.4
cg01421985	OTUD7	M	M	M	M	15	NM_130901.1
cg01422136	ZCCHC10	UM	UM	UM	UM	5	NM_017665.1
cg01422337	CARD8	UC	UC	UC	UC	19	NM_014959.1
cg01424107	CDX2	UM	UM	UM	UM	13	NM_001265.2
cg01425405	DLX3	UM	UM	UM	UM	17	NM_005220.2
cg01425670	NEGR1	UM	UM	UM	UM	1	NM_173808.2
cg01426743	FAM20B	UC	M	UC	UC	1	NM_014864.2
cg01427567	TMC4	UC	UM	UC	UM	19	NM_144686.1
cg01428361	RSAD1	UM	UM	UM	UM	17	NM_018346.1
cg01428678	GPHN	UM	UM	UM	UM	14	NM_020806.4
cg01429181	WDR42A	UM	UM	UM	UM	1	NM_015726.2
cg01429321	LOX	UM	UM	UM	UM	5	NM_002317.3
cg01429391	MYH7	UC	UC	UC	UC	14	NM_000257.1
cg01429996	NANS	UM	UM	UM	UM	9	NM_018946.2
cg01430807	NDUFB8	UM	UM	UM	UM	10	NM_005004.2
cg01431114	PDE10A	UM	UM	UM	UM	6	NM_006661.1
cg01437411	ATN1	UC	UC	UM	UM	12	NM_001940.3
cg01438829	TMEM97	UM	UM	UM	UM	17	NM_014573.1
cg01439669	ENC1	UM	UM	UM	UM	5	NM_003633.1
cg01439983	PEX13	UM	UM	UM	UM	2	NM_002618.2
cg01441777	CSNK1E	UC	UM	UC	UM	22	NM_001894.4
cg01442426	XCR1	UC	UC	HypoM	HypoM	3	NM_005283.2
cg01442481	RALY	UM	UM	UM	UM	20	NM_007367.2
cg01442799	YAP1	UM	UM	UM	UM	11	NM_006106.2
cg01442833	UNG	UM	UM	UM	UM	12	NM_003362.2
cg01443067	USP8	UM	UM	UM	UM	15	NM_005154.2
cg01443452	GAPDHS	UC	UC	UC	UC	19	NM_014364.3
cg01443630	CLCN7	UC	HypoM	UC	UC	16	NM_001287.3
cg01446692	CER1	UC	UC	UC	UC	9	NM_005454.2
cg01446983	SPOP	UM	UM	UM	UM	17	NM_001007227.1
cg01447420	FEN1	UM	UM	UM	UM	11	NM_004111.4
cg01447498	TSNAX	UM	UM	UM	UM	1	NM_005999.2
cg01447817	AQP12A	UC	HypoM	UC	UC	2	NM_198998.1
cg01449415	ZNF213	UM	UM	UM	UM	16	NM_004220.1
cg01449591	BIRC1	M	M	M	M	5	NM_004536.1
cg01450842	SALF	M	M	M	UC	2	NM_172311.1
cg01454004	SLC17A5	UM	UM	UM	UM	6	NM_012434.3
cg01454134	GALP	UC	UC	UC	UC	19	NM_033106.1
cg01457080	ANGEL1	UM	UM	UM	UM	14	NM_015305.2
cg01457622	GGTL4	M	M	M	M	22	NM_199127.1
cg01457653	FBXL8	UM	UM	UM	UM	16	NM_018378.2
cg01459162	PADI3	HypoM	HypoM	HypoM	HypoM	1	NM_016233.1
cg01459453	SELP	UC	UC	HypoM	UC	1	NM_003005.2
cg01459955	AHRR	M	M	M	M	5	NM_020731.2
cg01460479	ABCB10	UM	UM	UM	UC	1	NM_012089.1
cg01461641	TMEM63A	UM	UM	UM	UM	1	NM_014698.1
cg01462829	HS3ST1	UM	UM	UM	UM	4	NM_005114.2
cg01462904	CCDC12	UM	UM	UM	UM	3	NM_144716.1
cg01464985	ZNF512	UM	UM	UM	UM	2	NM_032434.2
cg01465325	ERCC6	UM	UM	UM	UM	10	NM_000124.1
cg01465620	ACVR2B	UM	UM	UM	UM	3	NM_001106.2
cg01465641	ITSN1	UM	UM	UM	UM	21	NM_003024.2
cg01466020	YY1AP1	UM	UM	UM	UM	1	NM_018253.2
cg01466075	SERP1	UM	UM	UM	UM	3	NM_014445.2
cg01468621	BRSK2	UM	UM	UM	UM	11	NM_003957.1
cg01468868	LIF	UM	UM	UM	UM	22	NM_002309.2
cg01469547	OR5P3	M	M	M	M	11	NM_153445.1
cg01470283	SCAND1	UM	UM	UM	UM	20	NM_016558.2
cg01471384	DKK2	UM	UM	UM	UM	4	NM_014421.2
cg01471713	C1orf115	UM	UM	UM	UM	1	NM_024709.2
cg01472101	CLEC10A	UC	UC	UC	UC	17	NM_006344.2
cg01473816	ELF5	M	M	M	M	11	NM_001422.2
cg01474260	CESK1	UC	HypoM	UC	HypoM	22	NM_014406.4
cg01478450	SLC29A3	UM	UM	UM	UM	10	NM_018344.3
cg01479232	C20orf54	UC	UC	HypoM	UC	20	NM_033409.2
cg01481441	KIAA0152	UM	UM	UM	UM	12	NM_014730.2
cg01481976	POLE3	UC	M	UC	UC	9	NM_017443.3
cg01483882	TP53INP2	UM	UM	UM	UM	20	NM_021202.1
cg01485645	MLLT6	UM	UM	UM	UM	17	NM_005937.2
cg01485797	RPLP2	UC	UM	UC	UM	11	NM_001004.2
cg01485998	FLJ12505	UM	UM	UM	UM	1	NM_024749.2
cg01488147	PEG10	M	M	M	M	7	NT_007933.14
cg01489608	LCAT	M	M	M	UC	16	NM_000229.1
cg01490535	FLJ10661	UM	UM	UM	UM	11	NM_152563.1
cg01491225	ZCCHC9	UM	UM	UM	UM	5	NM_032280.1
cg01491540	SSH2	UM	UM	UM	UM	17	NM_033389.2
cg01492649	FLJ22104	UM	UM	UM	UM	11	NM_022918.2
cg01493303	GRWD1	UM	UM	UM	UM	19	NM_031485.2
cg01493517	HOM-TES-103	UM	UM	UM	UM	12	NM_015438.1
cg01494864	ALG3	UM	UM	UM	UM	3	NM_001006940.1
cg01495509	KCNMB1	UC	UC	UC	HyperM	5	NM_004137.2
cg01497501	ZFAND2A	UM	UM	UM	UM	7	NM_182491.1
cg01497527	ANKDD1A	M	M	M	M	15	NM_182703.2
cg01497576	SLC24A5	UC	M	UC	UC	15	NM_205850.1
cg01500140	LIM2	M	M	M	M	19	NM_030657.2
cg01500421	HARSL	UM	UM	UM	UM	5	NM_012208.2
cg01500567	CDC5L	UM	UM	UM	UM	6	NM_001253.2
cg01505176	VARS	UM	UM	UM	UM	6	NM_006295.1
cg01505590	PHLDA2	UM	UM	UM	UM	11	NT_009237.17
cg01507173	IL1F5	UC	HypoM	UC	UC	2	NM_012275.2
cg01508386	SCYL1BP1	UM	UM	UM	UM	1	NM_152281.1
cg01510051	ZNF542	UC	UC	UC	UC	19	NM_194319.1
cg01511567	SSRP1	UC	UM	UC	UM	11	NM_003146.2
cg01512854	PCDHB3	UC	UC	UC	UC	5	NM_018937.2
cg01513611	NDUFA11	UM	UM	UM	UM	19	NM_175614.2
cg01513661	SAPS2	UC	UC	UM	UC	22	NM_014678.3
cg01514487	MYO1A	UC	M	UC	UC	12	NM_005379.2
cg01515426	ANAPC11	UM	UM	UM	UM	17	NM_001002249.1
cg01515887	SAA2	UC	HypoM	HypoM	UC	11	NM_030754.2
cg01517728	SOCS6	UM	UM	UM	UM	18	NM_004232.2
cg01519742	JAKMIP1	UM	UM	UM	UM	4	NM_144720.2
cg01520924	HSPA2	UC	UM	UC	UM	14	NT_026437.11
cg01521624	SLC13A3	UC	UC	HyperM	UC	20	NM_022829.4
cg01522194	KHK	UM	UM	UM	UM	2	NM_000221.1
cg01522721	CDC37	UM	UM	UM	UM	19	NM_007065.3
cg01522975	VPS45A	UM	UM	UM	UM	1	NM_007259.2
cg01525376	LCK	UC	UC	UC	UC	1	NM_005356.2
cg01526089	P2RX1	M	M	M	HypoM	17	NM_002558.2
cg01527212	TRIAD3	UM	UM	UM	UM	7	NM_019011.4
cg01530101	KCNQ1DN	UC	UC	UM	UM	11	NT_009237.17
cg01531431	C20orf149	UC	UC	UC	M	20	NM_024299.2
cg01532080	SSBP4	UM	UM	UM	UC	19	NM_032627.2
cg01532103	BSG	UM	UM	UM	UM	19	NM_001728.2
cg01532771	CLEC4M	UC	UC	HypoM	HypoM	19	NM_014257.3
cg01533387	IFI30	UM	UM	UM	UM	19	NM_006332.3
cg01535453	ACADS	UM	UM	UM	UM	12	NM_000017.1
cg01536400	NDUFA8	M	M	M	M	9	NM_014222.2
cg01536980	EEF1A1	UM	UM	UM	UM	6	NM_001402.4
cg01538982	CCDC51	UM	UM	UM	UM	3	NM_024661.2
cg01539186	ZNF336	UC	UC	UM	UM	20	NM_022482.3
cg01541443	Ells1	UC	M	UC	UC	7	NM_152793.1
cg01541629	NSUN2	UM	UM	UM	UM	5	NM_017755.4
cg01543654	PRAC	UM	UM	UM	UC	17	NM_032391.2
cg01545079	CPNE6	UC	M	UC	M	14	NM_006032.2
cg01545242	ASF1B	UM	UM	UM	UM	19	NM_018154.2
cg01546046	AP4S1	UC	UM	UC	UM	14	NM_007077.2
cg01546563	GATA4	UC	UC	UM	UM	8	NT_077531.3
cg01550148	H2AFY	UC	UC	UM	UC	5	NM_004893.2
cg01555431	AKAP12	UM	UM	UM	UM	6	NM_005100.2
cg01556075	MCEMP1	UC	UC	UC	UM	19	NM_174918.1
cg01557297	SLC22A17	UM	UM	UM	UM	14	NM_020372.2
cg01557667	PACSIN2	UM	UM	UM	UM	22	NM_007229.1
cg01557989	SLC24A3	UM	UM	UM	UM	20	NM_020689.3
cg01558777	C10orf99	M	M	M	M	10	NM_207373.1
cg01560871	C10orf27	M	M	M	M	10	NM_152710.1
cg01561916	HAAO	UC	UC	HyperM	HyperM	2	NM_012205.1
cg01564343	TREML1	UC	HypoM	HypoM	UC	6	NM_178174.2
cg01565918	GNAS	UC	M	UC	M	20	NT_011362.9
cg01566170	CAPN2	UC	UC	UC	UC	1	NM_001748.3
cg01566404	ETNK2	UC	UC	UC	UC	1	NM_018208.1
cg01567482	RGS14	HypoM	HypoM	HypoM	HypoM	5	NM_006480.4
cg01568335	COX5B	UM	UM	UM	UM	2	NM_001862.2
cg01568736	SERPINB7	M	M	M	M	18	NM_003784.1
cg01570086	ARID3B	UM	UM	UM	UM	15	NM_006465.1
cg01570769	PNRC1	UM	UM	UM	UM	6	NM_006813.1
cg01570885	FAM50B	UC	UC	UC	UC	6	NM_012135.1
cg01572266	PTPRG	UC	HyperM	HyperM	UC	3	NM_002841.2
cg01573562	RPH3A	UM	UM	UM	UM	12	NM_014954.2
cg01578324	CLIC1	UC	UC	M	UC	6	NM_001288.4
cg01578341	RKHD3	UM	UM	UM	UM	15	NM_032246.3
cg01580044	PHTF1	UC	UC	UC	UC	1	NM_006608.1
cg01580568	LAMB3	M	M	M	M	1	NM_000228.2
cg01580681	HAND2	UM	UM	UM	UM	4	NM_021973.1
cg01580888	RHPN2	UM	UM	UM	UM	19	NM_033103.3
cg01584473	MUC17	UC	UC	M	HypoM	7	NM_001004430.1
cg01585703	FSIP1	UM	UM	UM	UM	15	NM_152597.3
cg01585758	SUMO1	UM	UM	UM	UM	2	NM_003352.4
cg01587454	WDR21C	M	M	M	M	8	NM_152418.2
cg01589580	CTDP1	UC	UC	UC	UM	18	NM_004715.3
cg01593190	ADAMTS2	UM	UM	UM	UM	5	NM_021599.1
cg01593385	FGG	UC	UC	HypoM	UC	4	NM_000509.4
cg01593886	COL1A1	UM	UM	UM	UM	17	NM_000088.2
cg01594214	SMPDL3A	UM	UM	UM	UM	6	NM_006714.2
cg01594262	YIF1B	UM	UM	UM	UM	19	NM_033557.1
cg01594915	HNRPA3	UM	UM	UM	UM	2	NM_194247.1
cg01598046	TRAIP	UM	UM	UM	UM	3	NM_005879.2
cg01598642	HBG1	HypoM	HypoM	HypoM	HypoM	11	NM_000559.2
cg01599709	HBEGF	UM	UM	UM	UM	5	NM_001945.1
cg01600189	FLJ20444	UM	UM	UM	UC	9	XM_933028.1
cg01600782	CALM2	UM	UM	UM	UM	2	NM_001743.3
cg01601573	GAB1	UC	UC	UC	UC	4	NM_207123.1
cg01602416	GCSH	UM	UM	UM	UM	16	NM_004483.3
cg01602430	WDR36	UM	UM	UM	UM	5	NM_139281.2
cg01602596	KRT14	UC	UC	M	M	17	NM_000526.3
cg01603095	SLC2A13	UC	UM	UC	UM	12	NM_052885.1
cg01605517	AHCTF1	M	M	M	M	1	NM_015446.3
cg01605783	LOC284837	UC	UC	UC	UC	21	NM_194310.1
cg01605984	SURF5	UC	UC	UC	UC	9	NM_181491.1
cg01606998	PANX2	UM	UM	UM	UM	22	NM_052839.2
cg01610240	FBXO28	UM	UM	UM	UM	1	NM_015176.1
cg01610488	TRPA1	UM	UM	UM	UM	8	NM_007332.1
cg01614759	ZNF22	M	M	M	M	10	NM_006963.3
cg01615080	ACYP2	UM	UM	UM	UM	2	NM_138448.2
cg01615704	MALL	UM	UM	UM	UM	2	NM_005434.3
cg01617750	CMTM8	UC	HypoM	UC	UC	3	NM_178868.3
cg01618083	CRY2	UM	UM	UM	UM	11	NM_021117.1
cg01618304	C11orf54	UM	UM	UM	UM	11	NM_014039.2
cg01618660	TRIM14	M	M	M	M	9	NM_014788.2
cg01618851	CD209	UC	UC	UM	UM	19	NM_021155.2
cg01620308	PRNP	UM	UM	UM	UM	20	NM_000311.2
cg01620569	AK2	UM	UM	UM	UM	1	NM_001625.2
cg01620785	SLC5A6	UM	UM	UM	UM	2	NM_021095.1
cg01623438	CTSZ	M	M	M	UC	20	NM_001336.2
cg01625242	GRP	UM	UM	UM	UM	18	NM_002091.3
cg01626197	GMPPB	UM	UM	UM	UM	3	NM_013334.2
cg01626227	TRIM4	UM	UM	UM	UM	7	NM_033017.2
cg01628253	HAX1	UM	UM	UM	UM	1	NM_006118.3
cg01628803	KIAA1641	UC	UC	UM	UC	2	NM_020970.1
cg01630869	CDC42EP2	UM	UM	UM	UM	11	NM_006779.2
cg01632825	CLTCL1	UM	UM	UM	UM	22	NM_001835.1
cg01634119	GMPS	UM	UM	UM	UM	3	NM_003875.2
cg01635061	COL11A2	UM	UM	UM	UM	6	NM_080679.1
cg01636591	CCL8	UC	UC	UC	UM	17	NM_005623.2
cg01637734	CD5L	UC	UC	UC	UC	1	NM_005894.1
cg01638025	DOCK5	UM	UM	UM	UM	8	NM_024940.4
cg01638735	CDK6	UM	UM	UM	UM	7	NM_001259.5
cg01639034	KIAA0859	UM	UM	UM	UM	1	NM_001007239.1
cg01639256	FLJ25084	M	M	M	M	2	NM_152792.1
cg01643284	DIP13B	UM	UM	UM	UM	12	NM_018171.2
cg01643580	KCNK3	UM	UM	UM	UM	2	NM_002246.1
cg01643624	C11orf16	UC	HypoM	UC	UC	11	NM_020643.1
cg01644850	ZNF551	UM	UM	UM	UM	19	NM_138347.2
cg01646665	TMEM79	UM	UM	UM	UM	1	NM_032323.1
cg01651364	FLJ23518	UM	UM	UM	UM	11	NM_024725.2
cg01651593	CDC20	UM	UM	UM	UM	1	NM_001255.1
cg01651821	LOC129531	UM	UM	UM	UM	2	NM_138798.1
cg01653110	VAMP4	UM	UM	UM	UM	1	NM_003762.2
cg01653445	BAI2	UM	UM	UM	UM	1	NM_001703.1
cg01654582	AADAT	UM	UM	UM	UM	4	NM_182662.1
cg01655123	PHLDB3	UM	UM	UM	UM	19	NM_198850.2
cg01655341	EXOSC5	UM	UM	UM	UC	19	NM_020158.3
cg01655355	SLC5A5	UM	UM	UM	UM	19	NM_000453.1
cg01656216	ZNF438	UC	UC	M	UC	10	NM_182755.1
cg01656470	ZIM2	UC	UC	UC	UC	19	NT_011109.15
cg01656853	FUT2	UC	UC	UM	UC	19	NM_000511.3
cg01656955	NT5C1A	UM	UM	UM	UM	1	NM_032526.1
cg01657207	ZNF35	UM	UM	UM	UM	3	NM_003420.2
cg01657408	FLJ31951	UM	UM	UM	UM	5	NM_144726.1
cg01657694	KLHL22	UM	UM	UM	UM	22	NM_032775.2
cg01658815	ABLIM1	UC	UC	HyperM	UC	10	NM_002313.5
cg01661993	TTYH1	UM	UM	UM	UM	19	NM_020659.2
cg01663295	PACS1	UM	UM	UM	UM	11	NM_018026.2
cg01663469	C3orf15	UM	UM	UM	UM	3	NM_033364.2
cg01663570	DVL3	UM	UM	UM	UM	3	NM_004423.3
cg01663968	CTSZ	UC	UC	HyperM	HyperM	20	NT_011362.9
cg01664666	PLD5	UM	UM	UM	UM	1	NM_152666.1
cg01665633	NDNL2	UM	UM	UM	UM	15	NM_138704.2
cg01667384	FLT3LG	UM	UM	UM	UM	19	NM_001459.2
cg01667702	TRAPPC1	UM	UM	UM	UM	17	NM_021210.2
cg01668126	MSR1	HypoM	HypoM	HypoM	HypoM	8	NM_002445.2
cg01668383	CSNK1A1L	UC	UC	M	M	13	NM_145203.2
cg01669948	KCNK16	M	M	M	M	6	NM_032115.2
cg01671575	PGBD5	UC	M	UC	M	1	NM_024554.2
cg01671881	C20orf71	HypoM	HypoM	HypoM	HypoM	20	NM_178466.2
cg01673583	BIRC1	M	M	M	M	5	NM_004536.1
cg01677098	TCEA1	UM	UM	UM	UM	8	NM_006756.2
cg01677177	ZBTB26	UM	UM	UM	UM	9	NM_020924.2
cg01678091	MAGEL2	UC	M	UC	HypoM	15	NM_019066.2
cg01678893	CALR	UM	UM	UM	UM	19	NM_004343.2
cg01680762	FBXO25	UC	UC	UC	UC	8	NM_012173.3
cg01680823	TCAP	UC	UC	UC	M	17	NM_003673.2
cg01683883	CMTM2	UM	UM	UM	UM	16	NM_144673.2
cg01685739	SLC4A2	UM	UM	UM	UM	7	NM_003040.2
cg01687051	LUC7L	UM	UM	UM	UM	16	NM_201412.1
cg01687711	CBARA1	UM	UM	UM	UM	10	NM_006077.1
cg01692572	SIAHBP1	UM	UM	UM	UM	8	NM_014281.3
cg01692815	AP3B1	UM	UM	UM	UM	5	NM_003664.3
cg01693108	SRPK1	UM	UM	UM	UM	6	NM_003137.3
cg01693157	TUBA1	UM	UM	UM	UM	2	NM_006000.1
cg01693350	WT1	UC	UC	UM	UC	11	NT_009237.17
cg01697732	FAM20A	UM	UM	UM	UM	17	NM_017565.2
cg01697865	IL10RA	UC	UC	M	UC	11	NM_001558.2
cg01699584	KCTD8	UM	UM	UM	UM	4	NM_198353.1
cg01703884	FLJ37587	M	M	M	M	12	NM_173597.1
cg01704534	FLJ20273	UM	UM	UM	UM	4	NM_019027.1
cg01705458	CCDC34	UM	UM	UM	UM	11	NM_080654.2
cg01705587	SV2A	UM	UM	UM	UM	1	NM_014849.2
cg01708236	NFKBIE	UM	UM	UM	UM	6	NM_004556.2
cg01708964	MYL7	M	M	M	M	7	NM_021223.2
cg01712016	HDAC11	UM	UM	UM	UM	3	NT_022517.17
cg01714513	GOLGA8A	M	M	M	UC	15	NM_181076.2
cg01716061	CDKN2B	UM	UM	UM	UM	9	NM_004936.3
cg01717150	KCNK9	UM	UM	UM	UM	8	NM_016601.2
cg01717706	SOCS1	UM	UM	UM	UM	16	NT_010393.15
cg01718139	UNQ3033	UC	UC	HypoM	UC	19	NM_198481.1
cg01718365	AOF2	UM	UM	UM	UM	1	NM_015013.2
cg01720520	LILRB1	UC	UC	UC	UC	19	NM_006669.2
cg01722994	GRIN2A	UM	UM	UM	UM	16	NM_000833.2
cg01723464	MRFAP1	UM	UM	UM	UM	4	NM_033296.1
cg01723747	C16orf34	UM	UM	UM	UM	16	NM_144570.2
cg01725199	GALNT12	UM	UM	UM	UM	9	NM_024642.2
cg01726767	LALBA	HypoM	HypoM	HypoM	HypoM	12	NM_002289.2
cg01726775	C1RL	UM	UM	UM	HyperM	12	NM_016546.1
cg01729862	MRPS34	UM	UM	UM	UM	16	NM_023936.1
cg01731341	FGF6	HypoM	HypoM	HypoM	HypoM	12	NM_020996.1
cg01731685	IL17R	UM	UM	UM	UM	22	NM_014339.3
cg01732037	TBX19	M	M	M	M	1	NM_005149.1
cg01733599	LIPC	UC	M	UC	M	15	NM_000236.1
cg01733783	HSPA5	UM	UM	UM	UM	9	NM_005347.2
cg01734338	KCNQ1	UC	UC	M	UC	11	NT_009237.17
cg01735903	POLR3D	UM	UM	UM	UM	8	NM_001722.2
cg01737507	PPIC	UM	UM	UM	UM	5	NM_000943.4
cg01737532	FRG1	UC	UC	UC	UC	4	NM_004477.2
cg01738359	RB1	UM	UM	UM	UM	13	NM_000321.1
cg01738944	SLC35E2	UM	UM	UM	UM	1	NM_182838.1
cg01739167	CHRNE	UC	UC	HypoM	UC	17	NM_000080.2
cg01739965	VPS54	UM	UM	UM	UM	2	NM_016516.2
cg01743370	GCA	UM	UM	UM	UM	2	NM_012198.2
cg01745448	SCAMP3	UM	UM	UM	UM	1	NM_005698.2
cg01745510	CDKN1B	UM	UM	UM	UM	12	NM_004064.2
cg01746088	SFRS7	UM	UM	UM	UM	2	NM_001031684.1
cg01747665	IGFALS	UC	UC	UC	M	16	NM_004970.1
cg01753375	DCTN1	UC	UC	UM	UC	2	NM_023019.1
cg01753595	COL5A1	UM	UM	UM	UM	9	NM_000093.2
cg01755369	ILF3	UM	UM	UM	UM	19	NM_012218.2
cg01757745	C10orf93	UC	UC	UC	UC	10	NM_173572.1
cg01758870	MGC72075	UC	UC	UC	UC	7	NM_199136.1
cg01761409	RAB38	UM	UM	UM	UM	11	NM_022337.1
cg01762581	DKK4	UC	UC	UM	UC	8	NM_014420.2
cg01765461	TNFRSF11A	UM	UM	UM	UM	18	NM_003839.2
cg01765473	ATAD1	UM	UM	UM	UM	10	NM_032810.2
cg01765641	TBC1D5	M	M	M	M	3	NM_014744.1
cg01767116	FBXL22	UC	UC	UC	UC	15	NM_203373.1
cg01769037	JARID2	UM	UM	UM	UM	6	NM_004973.2
cg01770232	IL6	UC	UC	UC	UC	7	NM_000600.1
cg01770400	SERPINC1	M	M	M	M	1	NM_000488.2
cg01772980	SCGB1D1	UC	UC	HypoM	UC	11	NM_006552.1
cg01773061	LSM10	UM	UM	UM	UM	1	NM_032881.1
cg01773854	IGFBP6	UM	UM	UM	UM	12	NM_002178.2
cg01774645	ARHGAP30	HypoM	HypoM	HypoM	HypoM	1	NM_181720.2
cg01775265	RP11-49G10.8	UM	UM	UM	UC	20	NM_173859.1
cg01775414	PHF21B	UM	UM	UM	UM	22	NM_138415.1
cg01776246	COIL	UM	UM	UM	UM	17	NM_004645.2
cg01777397	RSNL2	UM	UM	UM	UM	2	NM_024692.3
cg01780107	DCC1	UM	UM	UM	UM	8	NM_024094.1
cg01780482	EPAS1	UM	UM	UM	UM	2	NM_001430.3
cg01781266	PARVA	UM	UM	UM	UM	11	NM_018222.2
cg01782320	YME1L1	UM	UM	UM	UM	10	NM_014263.2
cg01782486	ZBTB7B	M	M	M	M	1	NM_015872.1
cg01782487	ERMAP	UM	UM	UM	UM	1	NM_018538.3
cg01783386	RFT1	UM	UM	UM	UM	3	NM_052859.2
cg01784199	DNAJB4	UM	UM	UM	UM	1	NM_007034.3
cg01785060	ZDHHC21	UM	UM	UM	UM	9	NM_178566.2
cg01785339	CNIH4	UM	UM	UM	UM	1	NM_014184.1
cg01785568	MSX1	UC	UC	UM	UC	4	NT_006051.17
cg01787047	RAD9A	UM	UM	UM	UM	11	NM_004584.2
cg01788438	HNRPR	UM	UM	UM	UM	1	NM_005826.2
cg01794265	FAM105A	UM	UM	UM	UM	5	NM_019018.1
cg01794711	CNDP2	UM	UM	UM	UM	18	NM_018235.1
cg01795122	EMP3	UM	UM	UM	UM	19	NM_001425.1
cg01795161	MCFP	UC	UC	UM	UC	7	NM_018843.2
cg01795697	DDX5	UM	UM	UM	UM	17	NM_004396.2
cg01796228	LIFR	M	M	M	M	5	NM_002310.3
cg01797043	RPL3L	UC	UC	UC	UC	16	NM_005061.2
cg01797527	BMP2	UM	UM	UM	UM	20	NM_001200.1
cg01798443	RPSA	UM	UM	UM	UM	3	NM_001012321.1
cg01798589	STAC	UC	UC	UM	UM	3	NM_003149.1
cg01800843	ATM	UM	UM	UM	UC	11	NM_000051.3
cg01801174	UFC1	UM	UM	UM	UM	1	NM_016406.1
cg01802635	TXNDC5	UM	UM	UM	UM	6	NM_030810.2
cg01802653	HERC3	UM	UM	UM	UM	4	NM_014606.1
cg01803059	SMAD1	UC	UC	UC	UC	4	NM_005900.2
cg01803238	BCL2	UM	UM	UM	UM	18	NM_000633.2
cg01803810	TSEN54	UM	UM	UM	UM	17	NM_207346.1
cg01804429	YTHDC1	UC	UC	UC	UC	4	NM_133370.1
cg01805282	EYA4	UM	UM	UM	UM	6	NT_025741.14
cg01805540	CACNB2	UM	UM	UM	UM	10	NM_201593.1
cg01805784	PRR7	UM	UM	UM	UM	5	NM_030567.2
cg01806808	PTK2	UM	UM	UM	UM	8	NM_153831.2
cg01806928	SYT9	UM	UM	UM	UM	11	NM_175733.2
cg01808090	NUBP1	UM	UM	UM	UM	16	NM_002484.1
cg01808130	SLC35B3	UM	UM	UM	UM	6	NM_015948.2
cg01808508	PSMD6	UC	UC	UC	UC	3	NM_014814.1
cg01808706	ITPKA	UM	UM	UM	UM	15	NM_002220.1
cg01809579	HNRPK	UM	UM	UM	UM	9	NM_031262.1
cg01813334	EIF3S9	UM	UM	UM	UM	7	NM_003751.2
cg01813965	C16orf50	UC	M	UC	UC	16	NM_032269.3
cg01816336	MINPP1	UM	UM	UM	UM	10	NM_004897.2
cg01817029	TRHDE	UM	UM	UM	UM	12	NM_013381.1
cg01818492	ENPP1	UM	UM	UM	UM	6	NM_006208.1
cg01819572	IL17RD	UM	UM	UM	UM	3	NM_017563.1
cg01819863	EPC1	UM	UM	UM	UM	10	NM_025209.2
cg01820374	LAG3	UC	M	UC	UC	12	NM_002286.4
cg01820777	MICAL-L2	UM	UM	UM	UM	7	NM_024723.1
cg01824804	LOX	UM	UM	UM	UM	5	NM_002317.3
cg01827098	GIMAP7	HypoM	HypoM	HypoM	HypoM	7	NM_153236.3
cg01830294	WNT2	UM	UM	UM	UM	7	NM_003391.1
cg01833398	TARBP2	UM	UM	UM	UM	12	NM_004178.3
cg01835489	KRT8	UC	UC	UC	HypoM	12	NM_002273.2
cg01836044	PCDH20	UM	UM	UM	UM	13	NM_022843.2
cg01837574	TRAPPC1	UC	UC	UC	UC	17	NM_021210.2
cg01837689	P15RS	UM	UM	UM	UM	18	NM_018170.2
cg01837719	FUT9	UM	UM	UM	UM	6	NM_006581.2
cg01838317	GCH1	UM	UM	UM	UM	14	NM_000161.2
cg01839464	DCC	UM	UM	UM	UM	18	NT_010966.13
cg01846065	STAM2	UM	UM	UM	UM	2	NM_005843.3
cg01849789	ZC3H7B	UM	UM	UM	UM	22	NM_017590.4
cg01851208	C10orf58	UM	UM	UM	UM	10	NM_032333.2
cg01851399	PKP2	UM	UM	UM	UM	12	NM_004572.2
cg01852131	PPP1R10	UM	UM	UM	UM	6	NM_002714.2
cg01852328	LOC221955	UM	UM	UM	UM	7	NM_139179.1
cg01853981	KRT6IRS	M	M	M	M	12	NM_033448.1
cg01856970	IL15	UM	UM	UM	UM	4	NM_000585.2
cg01856985	ZNF384	UM	UM	UM	UM	12	NM_133476.2
cg01857260	SCRL	UM	UM	UM	UM	19	NM_152358.2
cg01858173	ROM1	UM	UM	UM	UM	11	NM_000327.2
cg01860753	RASSF5	UC	UM	UC	UM	1	NT_021877.18
cg01861509	SPOCK2	M	M	M	M	10	NM_014767.1
cg01862366	TMEM20	UM	UM	UM	UM	10	NM_153226.1
cg01866162	CTCF	UM	UM	UM	UM	16	NM_006565.2
cg01866521	EHD1	UM	UM	UM	UM	11	NM_006795.2
cg01868128	LCE5A	UC	UC	HypoM	UC	1	NM_178438.3
cg01868559	STRAP	UM	UM	UM	UM	12	NM_007178.2
cg01868782	HEY2	UM	UM	UM	UM	6	NM_012259.1
cg01869233	C20orf75	UC	UC	UC	UC	20	NM_152611.2
cg01870826	LOC389458	UM	UM	UM	UM	7	NM_203393.1
cg01871963	LCN2	M	M	M	M	9	NM_005564.2
cg01871995	FGL1	UC	UC	UC	UC	8	NM_004467.3
cg01873645	C9orf85	UM	UM	UM	UM	9	NM_182505.3
cg01875775	CHEK2	UM	UM	UM	UM	22	NM_007194.3
cg01876612	ZDHHC7	UM	UM	UM	UM	16	NM_017740.1
cg01879488	CD44	UM	UM	UM	UC	11	NM_000610.3
cg01880404	XRCC1	UM	UM	UM	UM	19	NM_006297.1
cg01881255	SERTAD3	UM	UM	UM	UM	19	NM_013368.2
cg01882150	LRP16	UM	UM	UM	UM	11	NM_014067.2
cg01882179	SOCS2	UM	UM	UM	UM	12	NT_019546.15
cg01883521	HIPK1	UM	UM	UM	UM	1	NM_152696.3
cg01883966	STK19	UC	UC	HypoM	HypoM	6	NM_032454.1
cg01885635	ZNF621	UM	UM	UM	UM	3	NM_198484.2
cg01888166	PUM2	M	M	M	UC	2	NM_015317.1
cg01888411	ABTB2	UM	UM	UM	UM	11	NM_145804.1
cg01888566	MEST	UM	UM	UM	UM	7	NT_007933.14
cg01888601	AGBL2	UC	UC	UC	UC	11	NM_024783.2
cg01889448	HLA-DQB1	UC	UC	HypoM	UC	6	NM_002123.2
cg01892528	TTLL1	UM	UM	UM	UM	22	NM_012263.3
cg01892689	PGCP	UC	UC	UC	UC	8	NM_016134.2
cg01894895	ANXA1	M	M	M	UC	9	NM_000700.1
cg01895214	LOC654342	UC	UC	UC	UC	2	XM_946374.1
cg01899253	FLT1	UC	UC	UC	UC	13	NM_002019.2
cg01900048	SFT2D3	UM	UM	UM	UM	2	NM_032740.3
cg01900364	CNN1	M	M	M	M	19	NM_001299.4
cg01902747	CCDC7	UM	UM	UM	UM	10	NM_145023.4
cg01906055	BRRN1	UC	UC	HypoM	UC	2	NM_015341.2
cg01907837	RNF8	UC	UC	M	UC	6	NM_003958.2
cg01909245	LSP1	HypoM	HypoM	HypoM	HypoM	11	NM_002339.2
cg01909487	JUN	UM	UM	UM	UM	1	NM_002228.3
cg01909833	BRD2	UM	UM	UM	UM	6	NM_005104.2
cg01911082	CSMD3	UM	UM	UM	UM	8	NM_052900.2
cg01913908	ZPLD1	UC	UC	M	M	3	NM_175056.1
cg01914242	ATP2A3	UM	UM	UM	UM	17	NM_005173.2
cg01917648	SPIC	UC	UC	HypoM	UC	12	NM_152323.1
cg01918706	UBE2T	UM	UM	UM	UM	1	NM_014176.1
cg01918888	RLF	UM	UM	UM	UM	1	NM_012421.1
cg01919208	LAMB2	UM	UM	UM	UM	3	NM_002292.2
cg01919488	ZNF638	UM	UM	UM	UM	2	NM_001014972.1
cg01920232	RFX4	UM	UM	UM	UM	12	NM_002920.3
cg01920829	CDK5R2	UM	UM	UM	UM	2	NM_003936.3
cg01924619	B4GALT5	UM	UM	UM	UM	20	NM_004776.2
cg01924993	H2AFX	UM	UM	UM	UM	11	NM_002105.2
cg01926595	PFN1	UM	UM	UM	UM	17	NM_005022.2
cg01928902	ZFP36L1	UM	UM	UM	UM	14	NM_004926.2
cg01929065	CD63	UM	UM	UM	UM	12	NM_001780.3
cg01929105	NMNAT1	UM	UM	UM	UM	1	NM_022787.2
cg01930621	ZNF649	UM	UM	UM	UM	19	NM_023074.2
cg01932215	MGC4268	UM	UM	UM	UM	2	NM_031445.2
cg01932459	CD164	UM	UM	UM	UM	6	NM_006016.3
cg01934790	FBXL16	UM	UM	UM	UM	16	NM_153350.2
cg01934797	GLIS2	M	M	M	M	16	NM_032575.1
cg01936124	ETF1	UM	UM	UM	UM	5	NM_004730.1
cg01936270	CYP1B1	UM	UM	UM	UM	2	NM_000104.2
cg01936555	SLC17A2	M	M	M	M	6	NM_005835.1
cg01938354	KIAA0423	UM	UM	UM	UM	14	NM_015091.1
cg01939428	UBE3C	UM	UM	UM	UM	7	NM_014671.1
cg01939479	KIAA1018	UC	UC	UM	UC	15	NM_014967.3
cg01939597	ETV6	UM	UM	UM	UM	12	NM_001987.3
cg01939681	GABRB2	UM	UM	UM	UM	5	NM_021911.1
cg01940867	TMEM8	UM	UM	UM	UM	16	NM_021259.1
cg01940974	MTAP	UM	UM	UM	UM	9	NM_002451.3
cg01941619	MEP1B	UC	UC	UC	UC	18	NM_005925.1
cg01942127	CACNA1D	UM	UM	UM	UM	3	NM_000720.1
cg01943185	NMU	UM	UM	UM	UM	4	NM_006681.1
cg01944444	TUBB	UM	UM	UM	UM	6	NM_178014.2
cg01945391	RPL37	UM	UM	UM	UM	5	NM_000997.3
cg01946401	RUNX2	UC	M	UC	UC	6	NM_001015051.1
cg01946574	PTPRM	UM	UM	UM	UM	18	NM_002845.2
cg01947224	ZNF416	UM	UM	UM	UM	19	NM_017879.1
cg01951308	KIF3B	UM	UM	UM	UM	20	NM_004798.2
cg01952458	ATP6V1B2	UM	UM	UM	UM	8	NM_001693.2
cg01954353	MGC7036	UM	UM	UM	UM	12	NM_145058.1
cg01956781	KIAA1838	UM	UM	UM	UM	6	NM_032448.1
cg01957330	SCAP2	UM	UM	UM	UM	7	NM_003930.3
cg01958189	DEFB125	UC	UC	UC	UC	20	NM_153325.2
cg01958916	SEMA6C	UM	UM	UM	UM	1	NM_030913.3
cg01959004	HYOU1	UM	UM	UM	UM	11	NM_006389.2
cg01959848	MED19	UM	UM	UM	UM	11	NM_153450.1
cg01962086	TNK2	UM	UM	UM	UM	3	NM_001010938.1
cg01962826	GRM4	M	M	M	M	6	NM_000841.1
cg01962969	CBR1	UM	UM	UM	UM	21	NM_001757.2
cg01963696	ELA2	UC	UC	UC	UC	19	NM_001972.2
cg01965939	SH3TC2	UC	UC	UM	UM	5	NM_024577.2
cg01966105	MGC21830	UC	UC	UC	UC	16	NM_182563.2
cg01966465	RPIB9	UM	UM	UM	UM	7	NM_138290.1
cg01968178	REEP1	UM	UM	UM	UM	2	NM_022912.1
cg01968530	C18orf45	UM	UM	UM	UM	18	NM_032933.3
cg01968793	CNNM1	UM	UM	UM	UM	10	NM_020348.1
cg01969748	GPSM2	UM	UM	UM	UM	1	NM_013296.3
cg01971122	CALCA	UM	UM	UM	UM	11	NT_009237.17
cg01979004	MGC24381	UM	UM	UM	UM	16	NM_001001410.2
cg01980222	TREM2	UC	UC	UC	UC	6	NM_018965.1
cg01980637	PER1	UM	UM	UM	UM	17	NM_002616.1
cg01982455	RPS14	UM	UM	UM	UC	5	NM_005617.3
cg01982597	PGBD3	M	M	M	UC	10	NM_170753.1
cg01985090	HTF9C	UM	UM	UM	UM	22	NM_022727.4
cg01985396	DAAM2	UC	UM	UC	UC	6	NM_015345.2
cg01985852	RNF166	UM	UM	UM	UM	16	NM_178841.2
cg01986577	ARNTL2	UM	UM	UM	UM	12	NM_020183.3
cg01987509	PGR	UC	UC	HypoM	UC	11	NM_000926.2
cg01988129	ADHFE1	UM	UM	UM	UM	8	NM_144650.1
cg01989224	NDN	UC	UM	UC	UC	15	NM_002487.2
cg01990304	OPA3	UM	UM	UM	UM	19	NM_025136.1
cg01990334	FOXJ3	UM	UM	UM	UM	1	NM_014947.3
cg01991150	CHRM4	M	M	M	M	11	NM_000741.2
cg01991383	FOXRED1	UM	UM	UM	UM	11	NM_017547.2
cg01992081	MMD	UM	UM	UM	UM	17	NM_012329.2
cg01993411	C20orf67	UM	UM	UM	UM	20	NM_022104.3
cg01993576	SLC29A1	UC	UC	UM	UC	6	NM_004955.1
cg01994328	MAP3K8	UM	UM	UM	UM	10	NM_005204.2
cg01994513	BLM	UM	UM	UM	UM	15	NM_000057.1
cg01994779	ZNRF1	UM	UM	UM	UM	16	NM_032268.3
cg01995513	MPP6	UM	UM	UM	UM	7	NM_016447.2
cg01997480	EIF3S8	UM	UM	UM	UM	16	NM_003752.3
cg01998146	PSIP1	UM	UM	UM	UM	9	NM_021144.2
cg01998682	ZBTB2	UM	UM	UM	UM	6	NM_020861.1
cg01998785	AYTL1	UC	UC	M	M	16	NM_017839.3
cg01999523	CLASP2	UM	UM	UM	UM	3	NM_015097.1
cg01999787	ALG5	UM	UM	UM	UM	13	NM_013338.3
cg02000005	CRIP1	UM	UM	UM	UM	14	NM_001311.3
cg02001410	MAP1B	UM	UM	UM	UM	5	NM_032010.1
cg02002676	APOBEC3B	UC	UM	UC	HyperM	22	NM_004900.3
cg02005336	FEN1	UM	UM	UM	UM	11	NM_004111.4
cg02005375	DDX18	UM	UM	UM	UM	2	NM_006773.3
cg02005755	SLC13A4	M	M	M	M	7	NM_012450.2
cg02007463	ITGA7	UM	UM	UM	UM	12	NM_002206.1
cg02007844	KCNJ8	UM	UM	UM	UM	12	NM_004982.2
cg02008154	TBX20	UM	UM	UM	UM	7	NM_020417.1
cg02008169	ZNF267	UM	UM	UM	UM	16	NM_003414.3
cg02008416	TMEM61	UC	UC	UC	UC	1	NM_182532.1
cg02008544	TNFRSF10B	UM	UM	UM	UM	8	NM_003842.3
cg02009694	C9orf132	M	M	M	UC	9	NM_203305.1
cg02014107	DLX2	UM	UM	UM	UM	2	NM_004405.2
cg02016419	TEKT3	UC	UC	UC	UC	17	NM_031898.1
cg02017041	SCN1B	UM	UM	UM	UM	19	NM_001037.3
cg02017109	WDR41	UC	UM	UC	UC	5	NM_018268.2
cg02017155	FFAR3	UC	UC	UC	UM	19	NM_005304.2
cg02018101	SYNE2	UM	UM	UM	UM	14	NM_015180.3
cg02019333	UPK1B	UC	UC	UC	UC	3	NM_006952.3
cg02021817	RBL2	UM	UM	UM	UM	16	NM_005611.2
cg02025407	C20orf155	UM	UM	UM	UM	20	NM_019095.3
cg02026235	RHBDL1	UM	UM	UM	UM	16	NM_003961.1
cg02027010	ALAD	UM	UM	UM	UM	9	NM_001003945.1
cg02028524	ATXN3	M	M	M	M	14	NM_004993.3
cg02029926	CXCL1	UM	UM	UM	UM	4	NM_001511.1
cg02032115	IGSF8	UM	UM	UM	UM	1	NM_052868.1
cg02033116	GPATC1	UM	UM	UM	UM	19	NM_018025.2
cg02034222	DQX1	M	M	M	UC	2	NM_133637.1
cg02037013	MC4R	UC	UC	HypoM	UC	18	NM_005912.1
cg02039053	ADH1A	UC	UC	M	M	4	NM_000667.2
cg02039171	CEBPE	M	M	M	UC	14	NM_001805.2
cg02040734	C10orf95	UM	UM	UM	UM	10	NM_024886.1
cg02043070	ADSSL1	UM	UM	UM	UM	14	NM_199165.1
cg02043083	PCMT1	UM	UM	UM	UM	6	NM_005389.1
cg02043477	CYP2A6	UC	HypoM	UC	UC	19	NM_000762.4
cg02044161	FNDC6	M	M	M	M	3	NM_144717.2
cg02044879	PLA2G12B	HypoM	HypoM	HypoM	HypoM	10	NM_032562.2
cg02045085	MPP5	UM	UM	UM	UM	14	NM_022474.2
cg02046017	LOC220070	UC	HypoM	HypoM	UC	11	NM_145308.2
cg02046340	ZNF313	UM	UM	UM	UM	20	NM_018683.3
cg02047577	UCKL1	UM	UM	UM	UM	20	NM_017859.2
cg02049180	INSRR	UC	M	UC	UC	1	NM_014215.1
cg02053171	WBSCR16	UM	UM	UM	UM	7	NM_030798.2
cg02055963	CDX2	UM	UM	UM	UM	13	NM_001265.2
cg02056135	SP110	UM	UM	UM	UM	2	NM_004510.2
cg02057157	CNO	UM	UM	UM	UM	4	NM_018366.2
cg02058918	GABBR2	UM	UM	UM	UM	9	NM_005458.5
cg02059813	SMARCA3	M	M	M	M	3	NM_003071.2
cg02060698	FOXO3A	UM	UM	UM	UM	6	NM_001455.2
cg02060988	LASP1	UM	UM	UM	UM	17	NM_006148.1
cg02062650	HCFC1R1	UM	UM	UM	UM	16	NM_001002017.1
cg02064106	C6orf118	UM	UM	UM	UM	6	NM_144980.1
cg02064402	SLC6A18	UC	UC	HypoM	HypoM	5	NM_182632.1
cg02065387	GABRA1	UM	UM	UM	UM	5	NM_000806.3
cg02065795	KIAA0101	UM	UM	UM	UM	15	NM_014736.4
cg02066681	COL18A1	M	M	M	M	21	NM_030582.2
cg02066887	POLD4	UM	UM	UM	UM	11	NM_021173.2
cg02067021	DNAJC5B	HypoM	HypoM	HypoM	HypoM	8	NM_033105.3
cg02068676	COBRA1	UM	UM	UM	UM	9	NM_015456.2
cg02071074	ATP7B	UC	UC	UM	UC	13	NM_000053.2
cg02071305	VPS18	UM	UM	UM	UM	15	NM_020857.2
cg02071439	FLJ36779	UM	UM	UM	UM	9	NM_152571.2
cg02077702	ISLR	UC	UC	UC	UC	15	NM_005545.3
cg02077793	CARM1	UM	UM	UM	UM	19	NM_199141.1
cg02082342	VSIG2	UC	UC	UM	UC	11	NM_014312.3
cg02082571	CLEC4A	M	M	M	UC	12	NM_016184.2
cg02084087	TNFRSF25	UC	UC	UC	UC	1	NM_003790.2
cg02085507	TRIP10	UC	HyperM	UC	UC	19	NM_004240.2
cg02087637	PCDHB8	UM	UM	UM	UM	5	NM_019120.2
cg02089348	TMEM129	UC	UC	UC	UC	4	NM_138385.2
cg02090283	CNTNAP3	UM	UM	UM	UM	9	NM_033655.2
cg02091100	GUCA1A	UC	UC	UC	UC	6	NM_000409.2
cg02092466	NTSR2	UC	UC	UC	UC	2	NM_012344.2
cg02092706	MGC12966	UM	UM	UM	UM	7	XM_930588.1
cg02094237	HIST4H4	UM	UM	UM	UM	12	NM_175054.2
cg02096633	UNC13B	UM	UM	UM	UM	9	NM_006377.2
cg02096656	HSPC268	UM	UM	UM	UM	7	NM_197964.1
cg02097420	HRG	UC	UC	HypoM	HypoM	3	NM_000412.2
cg02097636	PAFAH1B3	UM	UM	UM	UM	19	NM_002573.2
cg02099418	CD28	UC	UC	M	UC	2	NM_006139.1
cg02100629	AMID	UM	UM	UM	UM	10	NM_032797.4
cg02100828	PSME4	UM	UM	UM	UM	2	NM_014614.1
cg02100848	C3orf32	HypoM	HypoM	HypoM	HypoM	3	NM_015931.1
cg02102644	AP1GBP1	UM	UM	UM	UM	17	NM_007247.3
cg02103294	SDCBP	UM	UM	UM	UM	8	NM_001007067.1
cg02104644	SYT7	UM	UM	UM	UM	11	NM_004200.2
cg02105034	SMG7	UM	UM	UM	UM	1	NM_173156.1
cg02105377	MAGI1	UM	UM	UM	UM	3	NM_004742.2
cg02105856	PIGR	UC	UC	UC	UC	1	NM_002644.2
cg02110963	MGC40222	UC	UC	UC	UC	6	NM_152738.1
cg02111587	TACR1	UM	UM	UM	UM	2	NM_001058.2
cg02113971	FLJ20859	UM	UM	UM	UM	14	NM_001029991.1
cg02114786	PTTG1IP	UM	UM	UM	UM	21	NM_004339.2
cg02115041	NPBWR1	UM	UM	UM	UM	8	NM_005285.3
cg02117021	OR2H1	M	M	M	HypoM	6	NM_030883.3
cg02119229	BCDO2	UM	UM	UM	UM	11	NM_031938.2
cg02119982	CARD15	UC	UC	M	M	16	NM_022162.1
cg02121943	TBX3	UM	UM	UM	UM	12	NM_005996.3
cg02123547	PIM1	UM	UM	UM	UM	6	NM_002648.2
cg02124291	OR7A5	UC	HypoM	HypoM	UC	19	NM_017506.1
cg02125271	SNURF	UC	UC	UC	UC	15	NM_022804.1
cg02126424	CTRL	M	M	M	M	16	NM_001907.1
cg02126638	LRRC57	UM	UM	UM	UM	15	NM_153260.1
cg02126753	AEBP1	UM	UM	UM	UM	7	NM_001129.3
cg02128567	KCNK5	UM	UM	UM	UM	6	NM_003740.2
cg02130905	STMN4	UC	UC	UM	UC	8	NM_030795.2
cg02131399	LRP1	UM	UM	UM	UM	12	NM_002332.1
cg02131967	ACE	UM	UM	UM	UM	17	NM_152830.1
cg02131995	HAMP	UC	UC	HypoM	UC	19	NM_021175.2
cg02136132	KCNK13	UM	UM	UM	UM	14	NM_022054.2
cg02141570	LOC348840	UC	UC	UC	UC	3	NM_182631.1
cg02141675	GALNT10	UM	UM	UM	UM	5	NM_198321.2
cg02142461	LYAR	UC	UC	UC	M	4	NM_017816.1
cg02144298	CEBPA	UM	UM	UM	UM	19	NM_004364.2
cg02144933	AOX1	UM	UM	UM	UM	2	NM_001159.3
cg02147791	SAP18	UM	UM	UM	UM	13	NM_005870.3
cg02148642	RGPD5	UC	UC	UC	UC	2	NM_032260.2
cg02148834	TPTE	M	M	M	M	21	NM_013315.2
cg02149446	C5AR1	UC	UC	UC	UC	19	NM_001736.2
cg02150709	PPIH	UM	UM	UM	UM	1	NM_006347.3
cg02151301	HM13	UM	UM	UM	UM	20	NM_178580.1
cg02153528	OBFC2B	UM	UM	UM	UM	12	NM_024068.2
cg02153871	HARSL	UM	UM	UM	UM	5	NM_012208.2
cg02154074	HTRA2	UM	UM	UM	UM	2	NM_013247.4
cg02154186	PNMA2	UM	UM	UM	UM	8	NM_007257.4
cg02154956	PCCA	UM	UM	UM	UM	13	NM_000282.2
cg02157083	APOA5	UC	UC	M	UC	11	NM_052968.3
cg02157306	ELMOD2	UM	UM	UM	UM	4	NM_153702.1
cg02159896	MPPE1	UM	UM	UM	UM	18	NM_023075.3
cg02160826	MRPS16	UM	UM	UM	UM	10	NM_016065.3
cg02161046	HIAT1	UM	UM	UM	UM	1	NM_033055.2
cg02161900	IRXL1	UM	UM	UM	UM	10	NM_173576.1
cg02162069	ZIM2	UC	M	UC	UC	19	NT_011109.15
cg02162412	HMGCR	UM	UM	UM	UM	5	NM_000859.1
cg02162950	KIAA1008	UM	UM	UM	UM	13	NM_014953.2
cg02163937	FAM53B	UM	UM	UM	UM	10	NM_014661.3
cg02164046	SST	UM	UM	UM	UM	3	NM_001048.3
cg02164386	HIGD1B	UC	UC	UC	UC	17	NM_016438.2
cg02164442	ITGAD	UC	UC	UC	UC	16	NM_005353.2
cg02166313	PAPOLA	UM	UM	UM	UM	14	NM_032632.3
cg02166532	IGF2	UM	UM	UM	UM	11	NM_000612.2
cg02168291	CDH13	UC	UC	UC	UC	16	NT_010498.15
cg02169098	XRCC6	UM	UM	UM	UM	22	NM_001469.3
cg02169430	CHD2	UM	UM	UM	UM	15	NM_001271.1
cg02169446	MYO9A	UM	UM	UM	UM	15	NM_006901.1
cg02170525	CD8A	UM	UM	UM	UM	2	NM_001768.4
cg02171008	RPL27A	UM	UM	UM	UM	11	NM_000990.2
cg02173484	GJA5	UC	UC	HypoM	UC	1	NM_181703.1
cg02175035	RAB40B	UM	UM	UM	UM	17	NM_006822.1
cg02175308	SORT1	UM	UM	UM	UM	1	NM_002959.4
cg02178774	MEF2B	UM	UM	UM	UM	19	NM_005919.1
cg02178898	MTRF1	UM	UM	UM	UM	13	NM_004294.2
cg02181494	ARSA	UM	UM	UM	UM	22	NM_000487.3
cg02181506	SERPINA1	UC	UC	UM	UM	14	NM_000295.3
cg02182354	NEUROG2	UM	UM	UM	UM	4	NM_024019.2
cg02186298	DPF2	UM	UM	UM	UM	11	NM_006268.3
cg02186948	COMMD9	UM	UM	UM	UM	11	NM_014186.1
cg02186966	BET1	UM	UM	UM	UM	7	NM_005868.3
cg02187357	TBC1D22B	UC	HypoM	HypoM	UC	6	NM_017772.2
cg02187914	ATP6V1C1	UM	UM	UM	UM	8	NM_001695.3
cg02189785	CLIC3	UM	UM	UM	UM	9	NM_004669.2
cg02192520	RDH5	UC	M	UC	UC	12	NM_002905.2
cg02192855	HIST1H2BI	UM	UM	UM	UM	6	NM_003525.2
cg02192965	SLC3A1	UC	UC	M	HypoM	2	NM_000341.2
cg02194211	FAM3D	M	M	M	M	3	NM_138805.2
cg02194878	EPHA8	UM	UM	UM	UM	1	NM_001006943.1
cg02196655	NOL10	UM	UM	UM	UM	2	NM_024894.1
cg02196730	MTHFS	UM	UM	UM	UM	15	NM_006441.1
cg02196805	CSF2	M	M	M	UC	5	NM_000758.2
cg02197293	FBXO27	UC	UC	UM	UM	19	NM_178820.3
cg02198044	NEDD4	UM	UM	UM	UM	15	NM_198400.1
cg02198582	TSC2	M	M	M	M	16	NM_000548.2
cg02200132	EIF4A2	UM	UM	UM	UM	3	NM_001967.2
cg02200584	PDGFC	UM	UM	UM	UM	4	NM_016205.1
cg02201963	TNFSF5IP1	UM	UM	UM	UM	18	NM_020232.3
cg02202484	SPRR4	UC	UC	UC	UC	1	NM_173080.1
cg02204046	MYCN	UM	UM	UM	UM	2	NM_005378.4
cg02205739	PRRX2	UM	UM	UM	UM	9	NM_016307.3
cg02207610	PPP1R12C	UM	UM	UM	UM	19	NM_017607.1
cg02210123	RHOJ	UM	UM	UM	UM	14	NM_020663.2
cg02212737	EXOC7	UM	UM	UM	UM	17	NM_015219.2
cg02212836	LY86	M	M	M	UC	6	NM_004271.3
cg02213716	PHGDHL1	UM	UM	UM	UM	13	NM_177967.2
cg02214188	BDH2	UC	UC	UC	UC	4	NM_020139.3
cg02215538	MASK-BP3	UM	UM	UM	UM	5	NM_020690.4
cg02216250	OCLN	UM	UM	UM	UM	5	XM_936894.1
cg02217159	KHDRBS2	UM	UM	UM	UM	6	NM_152688.1
cg02217814	LOC93343	UC	UM	UC	UM	19	NM_138401.2
cg02218260	GRM2	UC	M	UC	M	3	NM_000839.2
cg02218324	RSHL1	UC	UC	HyperM	UC	19	NM_030785.2
cg02222362	PTPN20B	UC	UC	UC	UC	10	NM_015605.4
cg02224920	B3GALT6	UM	UM	UM	UM	1	NM_080605.2
cg02225847	FAM65A	UM	UM	UM	UM	16	NM_024519.2
cg02226697	SQLE	UM	UM	UM	UM	8	NM_003129.3
cg02226871	VPS28	UM	UM	UM	UM	8	NM_016208.2
cg02226939	BLMH	UM	UM	UM	UM	17	NM_000386.2
cg02227605	ROPN1L	UM	UM	UM	UM	5	NM_031916.2
cg02228185	ASPA	UC	UC	UC	UC	17	NM_000049.2
cg02229516	TRMT1	UM	UM	UM	UM	19	NM_017722.2
cg02229946	IL1F7	UC	HypoM	UC	HypoM	2	NM_014439.3
cg02233558	SLC12A2	UM	UM	UM	UM	5	NM_001046.2
cg02233559	LOC283537	UM	UM	UM	UM	13	NM_181785.1
cg02235880	FANCF	UM	UM	UM	UM	11	NT_009237.17
cg02237119	WBSCR27	UC	UC	UM	UC	7	NM_152559.2
cg02237186	RRM2	UM	UM	UM	UM	2	NM_001034.1
cg02238504	ZNF423	M	M	M	M	16	NM_015069.2
cg02238826	B3GNT5	UM	UM	UM	UM	3	NM_032047.3
cg02239021	MRPL37	UM	UM	UM	UM	1	NM_016491.2
cg02239082	PSCD2	UM	UM	UM	UM	19	NM_017457.3
cg02240226	GLB1L	UM	UM	UM	UM	2	NM_024506.3
cg02241259	IL23R	M	M	M	M	1	NM_144701.2
cg02241586	PIP5K3	UM	UM	UM	UM	2	NM_015040.2
cg02244695	HCA112	UM	UM	UM	UM	7	NM_018487.2
cg02245378	FLJ32447	UM	UM	UM	UM	2	NM_153038.1
cg02245418	ZNF364	M	M	M	UC	1	NM_014455.1
cg02246665	HCFC2	UM	UM	UM	UM	12	NM_013320.1
cg02246968	PHGDHL1	UM	UM	UM	UM	13	NM_177967.2
cg02247582	ZNF512	UM	UM	UM	UM	2	NM_032434.2
cg02248486	HOXA5	UM	UM	UM	UC	7	NM_019102.2
cg02248540	HIST1H2AI	UC	UM	UC	UM	6	NM_003509.2
cg02250594	ONECUT2	UM	UM	UM	UM	18	NM_004852.1
cg02250787	HTR2A	UM	UM	UM	UM	13	NM_000621.2
cg02250992	SCARB1	UM	UM	UM	UM	12	NM_005505.3
cg02252907	AP3D1	UM	UM	UM	UM	19	NM_003938.4
cg02252918	ZNF664	UM	UM	UM	UM	12	NM_152437.1
cg02254407	PLEKHB1	UC	UC	UC	UC	11	NM_021200.1
cg02254461	AXUD1	UC	UC	HyperM	UC	3	NM_033027.2
cg02254649	ENAH	UM	UM	UM	UM	1	NM_018212.4
cg02255004	GDEP	M	M	M	M	4	XR_000540.1
[truncated: 22,247 more rows]

## Sheet: Table S2B
TABLE S2B
NB-specific top-ranked genes
NB-specific top-ranked genes according to the number of NB samples and the level of βvalue.
			NB samples/βvalue
HyperM	Gene	Gene title	>0.5	>0.75	<0.25
	EMP1	epithelial membrane protein 1	20	9	0
	RASSF1	Ras association (RalGDS/AF-6) domain family member 1	20	7	0
	ACTC	actin, alpha, cardiac muscle 1	19	14	1
	GNG12	guanine nucleotide binding protein (G protein), gamma 12	19	10	0
	HOXD3	homeobox D3	18	9	1
	PAMR1	peptidase domain containing associated with muscle regeneration 1 (PAMR1)	18	7	1
	IL17RC	interleukin 17 receptor C	18	6	0
	CARD11	caspase recruitment domain family, member 11 (CARMA1)	17	9	0
	POU2F2	POU class 2 homeobox 2	17	8	0
	P2RY6	pyrimidinergic receptor P2Y, G-protein coupled, 6	16	10	0
			NB samples/βvalue
HypoM	Gene	Gene title	>0.5	>0.75	<0.25
	CCND1	cyclin D1	13	1	1
	CD1D	CD1 molecule	19	8	1
	CRNN	cornulin	18	14	0
	CFB	complement factor B	18	12	1
	PI3	peptidase inhibitor 3, skin-derived	18	11	1
	HLA-DRB5	major histocompatibility complex, class II, DR beta 5	18	10	0
	IVL	involucrin	18	8	1
	KLK6	kallikrein-related peptidase 6	18	8	1
	CEACAM7	carcinoembryonic antigen-related cell adhesion molecule 6	17	9	0
	KLK9	kallikrein-related peptidase 9	17	9	0
	L2HGDH	L-2-hydroxyglutarate dehydrogenase	17	9	1
	SPRR3	small proline-rich protein 3	17	7	1
	FLJ14054	natriuretic peptide receptor C/guanylate cyclase C (atrionatriuretic peptide (NPR3)	17	6	1
	MUC4	mucin 4, cell surface associated	17	6	0
	CD19	CD19 molecule	16	9	1
	FMO3	flavin containing monooxygenase 3	16	6	1
	NALP7	NLR family, pyrin domain containing 7	16	6	1
	SAA2	serum amyloid A2	16	6	0
	CYP2F1	cytochrome P450, family 2, subfamily F, polypeptide 2	15	6	1
	PAEP	progestagen-associated endometrial protein	15	6	2
	ZD52F10	dermokine	15	6	0
	IL29	interleukine 29	14	11	2
	SLC37A1	solute carrier family 37 (glycerol-3-phosphate transporter), member 1	14	7	2
	SIGLEC12	sialic acid binding Ig-like lectin 12 (gene/pseudogene)	13	10	1
	DEFB103A	defensin beta 103A	13	6	2
	FUT6	fucosyltransferase 6 (alpha (1,3) fucosyltransferase)	13	6	1
	HRASLS2	HRAS-like suppressor 2	13	6	1
	FAM112B	gametocyte specific factor 1	12	8	2
	S100A12	S100 calcium binding protein A12	12	6	1
	RNASE6	ribonuclease, RNase A family, k6	19	11	0
	BTNL8	butyrophilin-like 8	19	9	0
	OR1E2	olfactory receptor, family 1, subfamily E, member 2	18	15	0
	SMCP	sperm mitochondria-associated cysteine-rich protein	18	14	0
	FCGR3B	Fc fragment of IgG, low affinity IIIb, receptor (CD16b)	18	13	0
	KRTAP13-4	Keratin-associated protein 13-4	18	10	0
	GZMB	granzyme B (granzyme 2, cytotoxic T-lymphocyte-associated serine esterase 1)	18	9	1
	OR1F1	olfactory receptor, family 1, subfamily F, member 1	17	12	0
	SLC9A11	solute carrier family 9, member 11	17	12	2
	IL20	interleukine 20	17	11	1
	GJA3	gap junction protein, alpha 3, 46kDa	17	10	1
	LOR	loricrin	17	10	1
	OR3A3	olfactory receptor, family 3, subfamily A, member 3	17	10	0
	KIR3DX1	killer cell immunoglobulin-like receptor, three domains, X1	17	9	0
	SCMH1	sex comb on midleg homolog 1 (Drosophila)	17	8	1
	WFDC10B	WAP four-disulfide core domain 10B	17	8	2
	UBQLN3	ubiquilin 3	17	7	2
	LALBA	lactalbumin alpha	16	13	2
	DNAJC5B	DnaJ (Hsp40) homolog, subfamily C, member 5 beta	16	10	1
	WFDC12	WAP four-disulfide core domain 12	16	10	1
	EPS8L1	EPS8 like 1	16	9	2
	FLG	filaggrin	16	9	0
	ALOX12B	arachidonate 12-lipoxygenase, 12R type	16	8	0
	ASAH3	lakaline ceramidase 1	16	7	1
	CABP5	calcium binding protein 5	16	7	0
	NALP6	NLR family, pyrin domain containing 6	16	7	0
	SPRR2E	small proline-rich protein 2E	16	7	0
	P2RX3	purinergic receptor P2X, ligand-gated ion channel, 3	16	6	2
	SIRPD	signal-regulatory protein delta	16	6	1
	BPIFA3	BPI fold containing family A, member 3	15	9	1
	LCE5A	late cornified envelope 5A	15	9	1
	LINC00242	long intergenic non-protein coding RNA 242	15	8	0
	NPC1L1	Niemann-Pick disease, type C1, gene)-like	15	7	1
	WFDC9	WAP four-disulfide core domain 9	15	7	2
	MPP7	membrane protein, palmitoylated 7 (MAGUK p55 subfamily member 7)	15	6	1
	MAS1L	MAS1 oncogene-like	14	9	2
	PIK3R5	phosphoinositide-3-kinase, regulatory subunit 5	14	7	1
	DEFB4	defensin beta 4A	14	6	2
	GIMAP7	GTPase, IMAP family member 7	13	8	2
	CCL16	chemokine (C-C motif) ligand 16	12	6	2

## Sheet: Table S2C
TABLE S2C
Differentially methylated genes in NB subgroups
Differential methylation status was defined by pair-wise comparasion between High-risk (HR) NBs (defined as Stage 4 and MYCN amplified tumors) vs low-risk (LR) NBs (which include Stage 1 to 3 MYCN non-amplified tumors):
Methylation Status	Gene	TargetID	AG	FB	GN	GN	GNB	NB LR								NB HR
HyperM HR	CCDC81	cg16404106
HyperM HR	EPSTI1	cg14539231
HyperM HR	MYF6	cg26711820
HyperM HR	PCDHGB4	cg00911351
HyperM HR	TRIP6	cg01274660
HypoM LR	AGXT	cg16358738
HypoM LR	CFHR1	cg12687463
HypoM LR	CFHR2	cg09551916
HypoM LR	CX3CR1	cg22917487
HypoM LR	DANGER	cg03640944
HypoM LR	DANGER	cg11943820
HypoM LR	DSCR6	cg12564962
HypoM LR	NYAP1	cg08626653
HypoM LR	PDZD3	cg09799714
HypoM LR	PLCE1	cg09480837
HypoM LR	SPINK5	cg17788013
HypoM LR	TMEM155	cg14654731
HypoM LR	TMEM174	cg05731779
HypoM LR	TRY1	cg14153740
HypoM LR	TSC21	cg15903395
Differential methylation status was defined by pair-wise comparasion between Stage 4 and Stage 4S NBs:
Methylation Status	Gene	TargetID	AG	FB	GN	GN	GNB	Stage 4						Stage 4S
HyperM Stage 4S	BSG	cg01532103
HyperM Stage 4S	POU2F2	cg21608489
HypoM Stage 4S	CPS1	cg21165909
HypoM Stage 4S	SPINK5	cg17788013
HypoM Stage 4S	CCL20	cg09425228
HypoM Stage 4S	GYPE	cg16998872
HypoM Stage 4S	SERPINB12	cg11435943
HypoM Stage 4	OR2H1	cg02117021
HypoM Stage 4	UROS	cg19346193
Differential methylation status was defined by pair-wise comparasion between MYCN amplified (A) and non-amplified (NA) NBs:
Methylation Status	Gene	TargetID	AG	FB	GN	GN	GNB	MYCN NA															MYCN A
HyperM MYCN A	EPSTI1	cg22905097
HyperM MYCN A	EPSTI1	cg06621358
HyperM MYCN A	CELSR3	cg13850625
HyperM MYCN A	TMEM144	cg04270835
HyperM MYCN A	SLC17A6	cg11745019
HyperM MYCN A	ANGPT1	cg19475870
HyperM MYCN A	CDH9	cg14539231
HyperM MYCN A	LEP	cg12782180
HyperM MYCN A	LEP	cg19594666
HypoM MYCN A	LAIR2	cg00269932
HypoM MYCN A	KLF1	cg26136776
HypoM MYCN A	UNQ467	cg05241571
HypoM MYCN A	WFDC1	cg23865698
HypoM MYCN A	C19orf21	cg17376813
HypoM MYCN A	KRTAP8-1	cg24423088
HypoM MYCN A	LILRB5	cg20649991
HypoM MYCN A	AMPD1	cg23523368
HypoM MYCN A	CIAS1	cg21991396
HypoM MYCN A	TPPP2	cg18389810
HypoM MYCN A	C12orf54	cg12133004
HypoM MYCN A	AZGP1	cg19465374
HypoM MYCN A	FGF21	cg17264470
HypoM MYCN A	TRPV6	cg02786019
HypoM MYCN A	TPSB2	cg08321330
HypoM MYCN A	ADAMTS13	cg16112945
Differential methylation status was defined by pair-wise comparasion between age related cut-off (<18 months, 18 months to 5 years, >5 years):
Methylation Status	Gene	TargetID	AG	FB	GN	GN	GNB	0-18 m												18 m - 5 y				>5 y
HyperM >5y	AGXT	cg16358738
HyperM >5y	CLDN17	cg13792279
HyperM >5y	FXYD3	cg02633817
HyperM >5y	GPR154	cg14401837
HyperM >5y	KRTHB2	cg24926042
HyperM >5y	PLA2G2F	cg11933267
HyperM >5y	PRB2	cg04520391
HyperM >5y	TBX19	cg17095936
HyperM 18m-5y	ARHGEF5	cg06979034
HyperM 18m-5y	SLC6A5	cg20632573
HypoM 18m-5y	ABP1	cg07897701
HypoM 18m-5y	ADIPOQ	cg03573747
HypoM 18m-5y	ANXA8	cg03399459
HypoM 18m-5y	CCL1	cg20556988
HypoM 18m-5y	CCL2	cg21109025
HypoM 18m-5y	CCR9	cg09033997
HypoM 18m-5y	CHRNA2	cg04953015
HypoM 18m-5y	CLDN16	cg11984608
HypoM 18m-5y	CRYBB2	cg17504145
HypoM 18m-5y	FCN2	cg26164184
HypoM 18m-5y	FLJ33708	cg18201198
HypoM 18m-5y	FLJ44674	cg13897627
HypoM 18m-5y	GML	cg07711097
HypoM 18m-5y	GRAP2	cg25712380
HypoM 18m-5y	HIPK4	cg07123548
HypoM 18m-5y	LOC55908	cg00881370
HypoM 18m-5y	NHLH1	cg08247612
HypoM 18m-5y	PCSK6	cg07421682
HypoM 18m-5y	PRRG2	cg04201347
HypoM 18m-5y	RNF186	cg09195271
HypoM 18m-5y	SNTB1	cg14992108
HypoM <18m	TMEM155	cg14654731
HypoM <18m and 18m-5y	ART1	cg21407055
HypoM <18m and 18m-5y	C14orf115	cg21207436
HypoM <18m and 18m-5y	CDH16	cg14221831
HypoM <18m and 18m-5y	CHRNG	cg01145396
HypoM <18m and 18m-5y	CMTM5	cg00174500
HypoM <18m and 18m-5y	CYP3A7	cg06459378
HypoM <18m and 18m-5y	DEFB103A	cg25214366
HypoM <18m and 18m-5y	FOXN1	cg10213812
HypoM <18m and 18m-5y	HFE2	cg06589885
HypoM <18m and 18m-5y	HRG	cg02097420
HypoM <18m and 18m-5y	KLF1	cg26136776
HypoM <18m and 18m-5y	KRT2B	cg11465372
HypoM <18m and 18m-5y	KRT6L	cg23696712
HypoM <18m and 18m-5y	PAX8	cg25042226
HypoM <18m and 18m-5y	PDE6H	cg09447105
HypoM <18m and 18m-5y	PLA2G2A	cg22220722
HypoM <18m and 18m-5y	PLA2G2D	cg07142319
HypoM <18m and 18m-5y	PLA2G2F	cg16087263
HypoM <18m and 18m-5y	PVRL4	cg22585988
HypoM <18m and 18m-5y	S100A9	cg07039113
HypoM <18m and 18m-5y	SCN4A	cg13694749
HypoM <18m and 18m-5y	SLC4A1	cg03580247
HypoM <18m and 18m-5y	SPDEF	cg07705908
HypoM 18m-5y and >5y	ACTG1	cg19517525
HypoM 18m-5y and >5y	EPSTI1	cg14539231
HypoM 18m-5y and >5y	FERD3L	cg25691167
HypoM 18m-5y and >5y	KRT19	cg11462865
HypoM 18m-5y and >5y	PRPH	cg09595479
HypoM 18m-5y and >5y	SULF1	cg02283643
HypoM 18m-5y and >5y	TCIRG1	cg24030630
HypoM 18m-5y and >5y	TRIP6	cg01274660
Differential methylation status was defined by pair-wise comparasion between age related cut-off (5 years):
Methylation Status	Gene	TargetID	AG	FB	GN	GN	GNB	< 5 y																>5 y
HyperM >5y	CMTM5	cg00174500
HypoM <5y	AGXT	cg16358738
HypoM <5y	C14orf115	cg21207436
HypoM <5y	CD300LF	cg21640749
HypoM <5y	CHRNG	cg01145396
HypoM <5y	PDE6H	cg09447105
HypoM <5y	PLA2G2A	cg22220722
HypoM <5y	S100A9	cg07039113
HypoM <5y	SCN4A	cg13694749
HypoM <5y	SLC4A1	cg03580247
